# Supplementary material for: 3-(4-Bromo­phenyl­sulfon­yl)-5-chloro-2-methyl-1-benzofuran
Source: Acta Crystallogr Sect E Struct Rep Online. 2012 Jun 13;68(Pt 7):o2027. doi: 10.1107/S1600536812024592 (PMC3393296; doi:10.1107/S1600536812024592)
Supplement: Supplementary file 1 [file e-68-o2027-sup1.cif]

##############################################################################
#                                                                            #
# This CIF contains the data in a paper accepted for publication in          #
# Acta Crystallographica Section E. It conforms to the requirements of       #
# Notes for Authors for Acta Crystallographica Section E, and has been       #
# peer reviewed under the auspices of the IUCr Commission on Journals.       #
#                                                                            #
# Full details of the Crystallographic Information File format               #
# are given in the paper "The Crystallographic Information File (CIF):       #
# a New Standard Archive File for Crystallography" by S. R. Hall, F. H.      #
# Allen and I. D. Brown [Acta Cryst. (1991), A47, 655-685].                  #
#                                                                            #
# The current version of the core CIF dictionary is obtainable from          #
# ftp://ftp.iucr.org/pub/cif_core.dic.                                       #
#                                                                            #
# Software is freely available for graphical display of the structure(s)     #
# in this CIF. For information consult the CIF software page                 #
# http://www.iucr.org/resources/cif/software.                                #
#                                                                            #
# This file may be used for bona fide research purposes within the           #
# scientific community so long as proper attribution is given to the journal # 
# article from which it was obtained.                                        #
#                                                                            #
##############################################################################
data_global
_audit_creation_method     'form.cif (version 2.0)'
_journal_data_validation_number     ?
_journal_date_recd_electronic     2012-05-24
_journal_date_accepted     2012-05-30
_journal_name_full     'Acta Crystallographica, Section E'
_journal_year     2012
_journal_volume     68
_journal_issue      7
_journal_page_first     o2027
_journal_page_last     o2027
_journal_paper_category     QO
_journal_paper_doi     10.1107/S1600536812024592
_journal_coeditor_code     LH5482
_publ_contact_author_name     'Prof. Uk Lee'
_publ_contact_author_address
;
 Department of Chemistry, Pukyong National University, 599-1 Daeyeon 3-dong
 Nam-gu, Busan 608-737, Republic of Korea
;
_publ_contact_author_email     'uklee@pknu.ac.kr'
_publ_contact_author_fax     '+82-51-629-5583'
_publ_contact_author_phone     '+82-51-629-5596'
_publ_section_title
;
3-(4-Bromophenylsulfonyl)-5-chloro-2-methyl-1-benzofuran
;
loop_
    _publ_author_name
    _publ_author_address
    'Choi, Hong Dae'
;
 Department of Chemistry, Dongeui University, San 24 Kaya-dong
 Busanjin-gu, Busan 614-714, Republic of Korea
;
    'Seo, Pil Ja'
;
 Department of Chemistry, Dongeui University, San 24 Kaya-dong
 Busanjin-gu, Busan 614-714, Republic of Korea
;
    'Lee, Uk'
;
 Department of Chemistry, Pukyong National University,
 599-1 Daeyeon 3-dong
 Nam-gu, Busan 608-737, Republic of Korea
;
data_I
_chemical_name_systematic
;
3-(4-Bromophenylsulfonyl)-5-chloro-2-methyl-1-benzofuran
;
_chemical_name_common     ?
_chemical_formula_moiety     'C15 H10 Br Cl O3 S'
_chemical_formula_sum     'C15 H10 Br Cl O3 S'
_chemical_formula_iupac     'C15 H10 Br Cl O3 S'
_chemical_formula_weight     385.65
_chemical_melting_point     ?
_symmetry_cell_setting     triclinic
_symmetry_space_group_name_H-M     'P -1'
_symmetry_space_group_name_Hall     '-P 1'
loop_
    _symmetry_equiv_pos_as_xyz
    'x, y, z'
    '-x, -y, -z'
_cell_length_a     7.1089(2)
_cell_length_b     10.4169(3)
_cell_length_c     11.0217(3)
_cell_angle_alpha     69.659(2)
_cell_angle_beta     89.526(2)
_cell_angle_gamma     71.6320(10)
_cell_volume     721.58(4)
_cell_formula_units_Z     2
_cell_measurement_reflns_used     7922
_cell_measurement_theta_min     2.50
_cell_measurement_theta_max     28.26
_cell_measurement_temperature     173(2)
_exptl_crystal_description     'block'
_exptl_crystal_colour     'colourless'
_exptl_crystal_size_max     0.38
_exptl_crystal_size_mid     0.313
_exptl_crystal_size_min     0.272
_exptl_crystal_density_diffrn     1.775
_exptl_crystal_density_meas     ?
_exptl_crystal_density_method     'not measured'
_exptl_crystal_F_000     384
_exptl_absorpt_coefficient_mu     3.184
_exptl_absorpt_correction_type     multi-scan
_exptl_absorpt_process_details     '(<i>SADABS</i>; Bruker, 2009)'
_exptl_absorpt_correction_T_min     0.4482
_exptl_absorpt_correction_T_max     0.7457
_exptl_special_details
;
;
_diffrn_ambient_temperature     173(2)
_diffrn_radiation_type     MoK\a
_diffrn_radiation_wavelength     0.71073
_diffrn_radiation_source     'rotating anode'
_diffrn_radiation_monochromator     'graphite multilayer'
_diffrn_measurement_device_type     'Bruker SMART APEXII CCD'
_diffrn_measurement_method     '\f and \w scans'
_diffrn_detector_area_resol_mean     10.0
_diffrn_reflns_number     13182
_diffrn_reflns_av_R_equivalents     0.0544
_diffrn_reflns_av_sigmaI/netI     0.0457
_diffrn_reflns_theta_min     1.98
_diffrn_reflns_theta_max     28.30
_diffrn_reflns_theta_full     28.30
_diffrn_measured_fraction_theta_max     0.996
_diffrn_measured_fraction_theta_full     0.996
_diffrn_reflns_limit_h_min     -9
_diffrn_reflns_limit_h_max     8
_diffrn_reflns_limit_k_min     -13
_diffrn_reflns_limit_k_max     13
_diffrn_reflns_limit_l_min     -14
_diffrn_reflns_limit_l_max     14
_diffrn_standards_number     0
_diffrn_standards_interval_count     ?
_diffrn_standards_interval_time     ?
_diffrn_standards_decay_%     ?
_refine_special_details
;
 Refinement of F^2^ against ALL reflections.  The weighted R-factor wR and
 goodness of fit S are based on F^2^, conventional R-factors R are based
 on F, with F set to zero for negative F^2^. The threshold expression of
 F^2^ > 2sigma(F^2^) is used only for calculating R-factors(gt) etc. and is
 not relevant to the choice of reflections for refinement.  R-factors based
 on F^2^ are statistically about twice as large as those based on F, and R-
 factors based on ALL data will be even larger.
;
_reflns_number_total     3570
_reflns_number_gt     3007
_reflns_threshold_expression     I>2\s(I)
_refine_ls_structure_factor_coef     Fsqd
_refine_ls_matrix_type     full
_refine_ls_R_factor_all     0.0433
_refine_ls_R_factor_gt     0.0355
_refine_ls_wR_factor_gt     0.0947
_refine_ls_wR_factor_ref     0.0974
_refine_ls_goodness_of_fit_ref     1.080
_refine_ls_restrained_S_all     1.080
_refine_ls_number_reflns     3570
_refine_ls_number_parameters     191
_refine_ls_number_restraints     0
_refine_ls_hydrogen_treatment     constr
_refine_ls_weighting_scheme     calc
_refine_ls_weighting_details
         'calc w=1/[\s^2^(Fo^2^)+(0.0512P)^2^+0.0238P] where P=(Fo^2^+2Fc^2^)/3'
_atom_sites_solution_hydrogens     difmap
_atom_sites_solution_primary     direct
_atom_sites_solution_secondary     difmap
_refine_ls_shift/su_max     0.001
_refine_ls_shift/su_mean     0.000
_refine_diff_density_max     0.447
_refine_diff_density_min     -0.433
_refine_ls_extinction_method     none
_refine_ls_extinction_coef     ?
loop_
    _atom_type_symbol
    _atom_type_description
    _atom_type_scat_dispersion_real
    _atom_type_scat_dispersion_imag
    _atom_type_scat_source
    'C' 'C' 0.0033 0.0016
                         'International Tables Vol C Tables 4.2.6.8 and 6.1.1.4'
    'H' 'H' 0.0000 0.0000
                         'International Tables Vol C Tables 4.2.6.8 and 6.1.1.4'
    'O' 'O' 0.0106 0.0060
                         'International Tables Vol C Tables 4.2.6.8 and 6.1.1.4'
    'S' 'S' 0.1246 0.1234
                         'International Tables Vol C Tables 4.2.6.8 and 6.1.1.4'
    'Cl' 'Cl' 0.1484 0.1585
                         'International Tables Vol C Tables 4.2.6.8 and 6.1.1.4'
    'Br' 'Br' -0.2901 2.4595
                         'International Tables Vol C Tables 4.2.6.8 and 6.1.1.4'
_computing_data_collection     '<i>APEX2</i> (Bruker, 2009)'
_computing_cell_refinement     '<i>SAINT</i> (Bruker, 2009)'
_computing_data_reduction     '<i>SAINT</i> (Bruker, 2009)'
_computing_structure_solution     '<i>SHELXS97</i> (Sheldrick, 2008)'
_computing_structure_refinement     '<i>SHELXL97</i> (Sheldrick, 2008)'
_computing_molecular_graphics
        '<i>ORTEP-3</i> (Farrugia, 1997) and <i>DIAMOND</i> (Brandenburg, 1998)'
_computing_publication_material     '<i>SHELXL97</i> (Sheldrick, 2008)'
loop_
    _atom_site_type_symbol
    _atom_site_label
    _atom_site_fract_x
    _atom_site_fract_y
    _atom_site_fract_z
    _atom_site_U_iso_or_equiv
    _atom_site_adp_type
    _atom_site_calc_flag
    _atom_site_refinement_flags
    _atom_site_occupancy
    _atom_site_symmetry_multiplicity
    _atom_site_disorder_assembly
    _atom_site_disorder_group
    Br Br1 -0.05797(4) -0.23812(2) 0.82146(3) 0.03829(11) Uani d . 1 2 . .
    Cl Cl1 0.31879(13) 0.47313(9) 0.12675(7) 0.0514(2) Uani d . 1 2 . .
    S S1 0.53111(8) 0.13394(6) 0.70691(5) 0.02350(14) Uani d . 1 2 . .
    O O1 0.1919(2) 0.53895(17) 0.62583(18) 0.0320(4) Uani d . 1 2 . .
    O O2 0.6309(3) 0.10707(19) 0.83068(17) 0.0320(4) Uani d . 1 2 . .
    O O3 0.6452(2) 0.10389(17) 0.60557(16) 0.0282(4) Uani d . 1 2 . .
    C C1 0.3820(3) 0.3152(2) 0.6417(2) 0.0237(4) Uani d . 1 2 . .
    C C2 0.3255(3) 0.4018(2) 0.5047(2) 0.0242(5) Uani d . 1 2 . .
    C C3 0.3615(4) 0.3785(3) 0.3887(2) 0.0288(5) Uani d . 1 2 . .
    H H3 0.4391 0.2863 0.3874 0.035 Uiso calc R 1 2 . .
    C C4 0.2782(4) 0.4967(3) 0.2754(3) 0.0345(6) Uani d . 1 2 . .
    C C5 0.1640(4) 0.6333(3) 0.2737(3) 0.0406(7) Uani d . 1 2 . .
    H H5 0.1098 0.7108 0.1929 0.049 Uiso calc R 1 2 . .
    C C6 0.1294(4) 0.6564(3) 0.3885(3) 0.0378(7) Uani d . 1 2 . .
    H H6 0.0539 0.7491 0.3898 0.045 Uiso calc R 1 2 . .
    C C7 0.2097(4) 0.5387(3) 0.5014(3) 0.0293(5) Uani d . 1 2 . .
    C C8 0.2974(4) 0.4014(3) 0.7101(3) 0.0297(5) Uani d . 1 2 . .
    C C9 0.2938(4) 0.3784(3) 0.8495(3) 0.0400(6) Uani d . 1 2 . .
    H H9A 0.1613 0.3780 0.8744 0.060 Uiso calc R 1 2 . .
    H H9B 0.3238 0.4568 0.8661 0.060 Uiso calc R 1 2 . .
    H H9C 0.3940 0.2850 0.9008 0.060 Uiso calc R 1 2 . .
    C C10 0.3644(3) 0.0345(2) 0.7367(2) 0.0246(5) Uani d . 1 2 . .
    C C11 0.2993(4) -0.0064(3) 0.8589(2) 0.0333(6) Uani d . 1 2 . .
    H H11 0.3425 0.0202 0.9252 0.040 Uiso calc R 1 2 . .
    C C12 0.1709(4) -0.0863(3) 0.8835(3) 0.0364(6) Uani d . 1 2 . .
    H H12 0.1249 -0.1146 0.9667 0.044 Uiso calc R 1 2 . .
    C C13 0.1106(4) -0.1243(2) 0.7867(3) 0.0291(5) Uani d . 1 2 . .
    C C14 0.1743(4) -0.0834(3) 0.6636(2) 0.0305(5) Uani d . 1 2 . .
    H H14 0.1313 -0.1105 0.5976 0.037 Uiso calc R 1 2 . .
    C C15 0.3008(4) -0.0028(3) 0.6388(2) 0.0286(5) Uani d . 1 2 . .
    H H15 0.3444 0.0272 0.5550 0.034 Uiso calc R 1 2 . .
loop_
    _atom_site_aniso_label
    _atom_site_aniso_U_11
    _atom_site_aniso_U_22
    _atom_site_aniso_U_33
    _atom_site_aniso_U_12
    _atom_site_aniso_U_13
    _atom_site_aniso_U_23
    Br1 0.03630(17) 0.02806(14) 0.0493(2) -0.01477(11) 0.00645(13) -0.00910(12)
    Cl1 0.0655(5) 0.0720(5) 0.0242(3) -0.0428(4) 0.0035(3) -0.0084(3)
    S1 0.0238(3) 0.0256(3) 0.0201(3) -0.0069(2) 0.0006(2) -0.0082(2)
    O1 0.0265(9) 0.0271(8) 0.0463(11) -0.0081(7) 0.0063(8) -0.0187(8)
    O2 0.0309(9) 0.0384(9) 0.0253(9) -0.0116(7) -0.0032(7) -0.0097(7)
    O3 0.0263(9) 0.0290(8) 0.0267(9) -0.0060(7) 0.0046(7) -0.0101(7)
    C1 0.0205(11) 0.0259(10) 0.0255(12) -0.0089(9) 0.0020(9) -0.0092(9)
    C2 0.0192(11) 0.0253(10) 0.0294(12) -0.0104(9) 0.0007(9) -0.0088(9)
    C3 0.0286(12) 0.0300(11) 0.0274(13) -0.0130(10) 0.0027(10) -0.0071(10)
    C4 0.0331(14) 0.0455(14) 0.0267(13) -0.0246(11) 0.0010(11) -0.0051(11)
    C5 0.0333(14) 0.0357(13) 0.0408(17) -0.0189(11) -0.0064(12) 0.0071(12)
    C6 0.0244(13) 0.0228(11) 0.0604(19) -0.0103(9) -0.0014(12) -0.0059(12)
    C7 0.0219(11) 0.0290(11) 0.0397(14) -0.0129(9) 0.0030(10) -0.0116(10)
    C8 0.0235(12) 0.0351(12) 0.0354(14) -0.0120(10) 0.0042(10) -0.0165(11)
    C9 0.0392(15) 0.0550(16) 0.0365(15) -0.0181(13) 0.0100(12) -0.0274(13)
    C10 0.0260(12) 0.0228(10) 0.0225(11) -0.0069(9) 0.0015(9) -0.0061(9)
    C11 0.0420(15) 0.0394(13) 0.0227(12) -0.0190(11) 0.0048(11) -0.0114(11)
    C12 0.0431(15) 0.0384(13) 0.0251(13) -0.0182(12) 0.0050(11) -0.0042(11)
    C13 0.0275(12) 0.0215(10) 0.0334(13) -0.0065(9) 0.0051(10) -0.0059(9)
    C14 0.0316(13) 0.0337(12) 0.0297(13) -0.0111(10) 0.0020(11) -0.0153(10)
    C15 0.0312(13) 0.0307(11) 0.0242(12) -0.0097(10) 0.0057(10) -0.0108(10)
_geom_special_details
;
 All esds (except the esd in the dihedral angle between two l.s. planes)
 are estimated using the full covariance matrix.  The cell esds are taken
 into account individually in the estimation of esds in distances, angles
 and torsion angles; correlations between esds in cell parameters are only
 used when they are defined by crystal symmetry.  An approximate (isotropic)
 treatment of cell esds is used for estimating esds involving l.s. planes.
;
loop_
    _geom_bond_atom_site_label_1
    _geom_bond_atom_site_label_2
    _geom_bond_site_symmetry_2
    _geom_bond_distance
    _geom_bond_publ_flag
    Br1 C13 . 1.887(2) ?
    Cl1 C4 . 1.748(3) ?
    S1 O2 . 1.4380(18) ?
    S1 O3 . 1.4392(17) ?
    S1 C1 . 1.735(2) ?
    S1 C10 . 1.765(2) ?
    O1 C8 . 1.374(3) ?
    O1 C7 . 1.378(3) ?
    C1 C8 . 1.364(3) ?
    C1 C2 . 1.446(3) ?
    C2 C3 . 1.389(3) ?
    C2 C7 . 1.392(3) ?
    C3 C4 . 1.383(4) ?
    C3 H3 . 0.9500 ?
    C4 C5 . 1.392(4) ?
    C5 C6 . 1.375(4) ?
    C5 H5 . 0.9500 ?
    C6 C7 . 1.374(4) ?
    C6 H6 . 0.9500 ?
    C8 C9 . 1.472(4) ?
    C9 H9A . 0.9800 ?
    C9 H9B . 0.9800 ?
    C9 H9C . 0.9800 ?
    C10 C11 . 1.387(3) ?
    C10 C15 . 1.389(3) ?
    C11 C12 . 1.385(4) ?
    C11 H11 . 0.9500 ?
    C12 C13 . 1.373(4) ?
    C12 H12 . 0.9500 ?
    C13 C14 . 1.393(4) ?
    C14 C15 . 1.378(4) ?
    C14 H14 . 0.9500 ?
    C15 H15 . 0.9500 ?
loop_
    _geom_angle_atom_site_label_1
    _geom_angle_atom_site_label_2
    _geom_angle_atom_site_label_3
    _geom_angle_site_symmetry_1
    _geom_angle_site_symmetry_3
    _geom_angle
    _geom_angle_publ_flag
    O2 S1 O3 . . 120.14(11) ?
    O2 S1 C1 . . 108.61(11) ?
    O3 S1 C1 . . 106.53(10) ?
    O2 S1 C10 . . 107.53(11) ?
    O3 S1 C10 . . 107.70(10) ?
    C1 S1 C10 . . 105.43(11) ?
    C8 O1 C7 . . 107.14(17) ?
    C8 C1 C2 . . 107.8(2) ?
    C8 C1 S1 . . 126.30(19) ?
    C2 C1 S1 . . 125.94(17) ?
    C3 C2 C7 . . 119.6(2) ?
    C3 C2 C1 . . 135.8(2) ?
    C7 C2 C1 . . 104.6(2) ?
    C4 C3 C2 . . 116.4(2) ?
    C4 C3 H3 . . 121.8 ?
    C2 C3 H3 . . 121.8 ?
    C3 C4 C5 . . 123.4(3) ?
    C3 C4 Cl1 . . 118.2(2) ?
    C5 C4 Cl1 . . 118.4(2) ?
    C6 C5 C4 . . 120.2(2) ?
    C6 C5 H5 . . 119.9 ?
    C4 C5 H5 . . 119.9 ?
    C7 C6 C5 . . 116.6(2) ?
    C7 C6 H6 . . 121.7 ?
    C5 C6 H6 . . 121.7 ?
    C6 C7 O1 . . 125.6(2) ?
    C6 C7 C2 . . 123.9(2) ?
    O1 C7 C2 . . 110.5(2) ?
    C1 C8 O1 . . 110.0(2) ?
    C1 C8 C9 . . 134.5(2) ?
    O1 C8 C9 . . 115.6(2) ?
    C8 C9 H9A . . 109.5 ?
    C8 C9 H9B . . 109.5 ?
    H9A C9 H9B . . 109.5 ?
    C8 C9 H9C . . 109.5 ?
    H9A C9 H9C . . 109.5 ?
    H9B C9 H9C . . 109.5 ?
    C11 C10 C15 . . 120.7(2) ?
    C11 C10 S1 . . 119.19(19) ?
    C15 C10 S1 . . 120.08(18) ?
    C12 C11 C10 . . 119.5(2) ?
    C12 C11 H11 . . 120.3 ?
    C10 C11 H11 . . 120.3 ?
    C13 C12 C11 . . 119.5(2) ?
    C13 C12 H12 . . 120.2 ?
    C11 C12 H12 . . 120.2 ?
    C12 C13 C14 . . 121.5(2) ?
    C12 C13 Br1 . . 119.62(19) ?
    C14 C13 Br1 . . 118.8(2) ?
    C15 C14 C13 . . 118.9(2) ?
    C15 C14 H14 . . 120.5 ?
    C13 C14 H14 . . 120.5 ?
    C14 C15 C10 . . 119.8(2) ?
    C14 C15 H15 . . 120.1 ?
    C10 C15 H15 . . 120.1 ?
loop_
    _geom_torsion_atom_site_label_1
    _geom_torsion_atom_site_label_2
    _geom_torsion_atom_site_label_3
    _geom_torsion_atom_site_label_4
    _geom_torsion_site_symmetry_1
    _geom_torsion_site_symmetry_2
    _geom_torsion_site_symmetry_3
    _geom_torsion_site_symmetry_4
    _geom_torsion
    _geom_torsion_publ_flag
    O2 S1 C1 C8 . . . . -27.8(2) ?
    O3 S1 C1 C8 . . . . -158.5(2) ?
    C10 S1 C1 C8 . . . . 87.2(2) ?
    O2 S1 C1 C2 . . . . 152.06(19) ?
    O3 S1 C1 C2 . . . . 21.3(2) ?
    C10 S1 C1 C2 . . . . -92.9(2) ?
    C8 C1 C2 C3 . . . . -179.8(3) ?
    S1 C1 C2 C3 . . . . 0.3(4) ?
    C8 C1 C2 C7 . . . . 0.8(2) ?
    S1 C1 C2 C7 . . . . -179.05(17) ?
    C7 C2 C3 C4 . . . . 0.4(3) ?
    C1 C2 C3 C4 . . . . -178.8(2) ?
    C2 C3 C4 C5 . . . . 0.1(4) ?
    C2 C3 C4 Cl1 . . . . -179.96(17) ?
    C3 C4 C5 C6 . . . . 0.3(4) ?
    Cl1 C4 C5 C6 . . . . -179.7(2) ?
    C4 C5 C6 C7 . . . . -1.1(4) ?
    C5 C6 C7 O1 . . . . -179.8(2) ?
    C5 C6 C7 C2 . . . . 1.7(4) ?
    C8 O1 C7 C6 . . . . -178.5(2) ?
    C8 O1 C7 C2 . . . . 0.2(2) ?
    C3 C2 C7 C6 . . . . -1.4(4) ?
    C1 C2 C7 C6 . . . . 178.1(2) ?
    C3 C2 C7 O1 . . . . 179.9(2) ?
    C1 C2 C7 O1 . . . . -0.6(2) ?
    C2 C1 C8 O1 . . . . -0.8(3) ?
    S1 C1 C8 O1 . . . . 179.12(16) ?
    C2 C1 C8 C9 . . . . 178.4(3) ?
    S1 C1 C8 C9 . . . . -1.7(4) ?
    C7 O1 C8 C1 . . . . 0.4(2) ?
    C7 O1 C8 C9 . . . . -179.0(2) ?
    O2 S1 C10 C11 . . . . 22.3(2) ?
    O3 S1 C10 C11 . . . . 153.12(19) ?
    C1 S1 C10 C11 . . . . -93.4(2) ?
    O2 S1 C10 C15 . . . . -157.24(19) ?
    O3 S1 C10 C15 . . . . -26.4(2) ?
    C1 S1 C10 C15 . . . . 87.0(2) ?
    C15 C10 C11 C12 . . . . 0.5(4) ?
    S1 C10 C11 C12 . . . . -179.0(2) ?
    C10 C11 C12 C13 . . . . 0.3(4) ?
    C11 C12 C13 C14 . . . . -0.5(4) ?
    C11 C12 C13 Br1 . . . . 178.11(19) ?
    C12 C13 C14 C15 . . . . 0.0(4) ?
    Br1 C13 C14 C15 . . . . -178.66(18) ?
    C13 C14 C15 C10 . . . . 0.8(4) ?
    C11 C10 C15 C14 . . . . -1.1(4) ?
    S1 C10 C15 C14 . . . . 178.47(18) ?
loop_
    _geom_hbond_atom_site_label_D
    _geom_hbond_atom_site_label_H
    _geom_hbond_atom_site_label_A
    _geom_hbond_site_symmetry_A
    _geom_hbond_distance_DH
    _geom_hbond_distance_HA
    _geom_hbond_distance_DA
    _geom_hbond_angle_DHA
    C11 H11 O2 2_657 0.95 2.53 3.203(3) 127.8
    C15 H15 O3 2_656 0.95 2.57 3.195(3) 123.5
_iucr_refine_instructions_details
;
TITL 1167 IN P-1
CELL  0.71073  7.10890 10.41690 11.02170 69.65900 89.52600 71.63200
ZERR 2  0.00020  0.00030  0.00030  0.00200  0.00200  0.00100
LATT 1
SFAC C H O S CL BR
UNIT 30 20 6 2 2 2
TEMP -100
PLAN 30
FMAP 2
L.S. 15
ACTA
CONF
MPLA 9 C1 C2 C3 C4 C5 C6 C7 O1 C8
MPLA 6 C10 C11 C12 C13 C14 C15
BOND
EQIV $1 1-x, -y, 2-z
EQIV $2 1-x, -y, 1-z
HTAB C11 O2_$1
HTAB C15 O3_$2
BOND $H
WGHT    0.051200    0.023800
FVAR       0.18660
BR1   6   -0.057969   -0.238117    0.821460    11.00000    0.03630    0.02806 =
         0.04935   -0.00910    0.00645   -0.01477
CL1   5    0.318788    0.473127    0.126752    11.00000    0.06552    0.07200 =
         0.02418   -0.00843    0.00355   -0.04277
S1    4    0.531112    0.133941    0.706914    11.00000    0.02378    0.02561 =
         0.02006   -0.00818    0.00056   -0.00692
O1    3    0.191871    0.538951    0.625832    11.00000    0.02647    0.02707 =
         0.04635   -0.01868    0.00628   -0.00809
O2    3    0.630932    0.107065    0.830677    11.00000    0.03086    0.03841 =
         0.02530   -0.00971   -0.00319   -0.01156
O3    3    0.645191    0.103894    0.605571    11.00000    0.02633    0.02902 =
         0.02671   -0.01010    0.00461   -0.00603
C1    1    0.381969    0.315151    0.641720    11.00000    0.02053    0.02591 =
         0.02548   -0.00923    0.00197   -0.00893
C2    1    0.325534    0.401772    0.504664    11.00000    0.01918    0.02535 =
         0.02942   -0.00880    0.00066   -0.01040
C3    1    0.361471    0.378456    0.388729    11.00000    0.02856    0.02997 =
         0.02744   -0.00710    0.00274   -0.01301
AFIX  43
H3    2    0.439067    0.286278    0.387377    11.00000   -1.20000
AFIX   0
C4    1    0.278153    0.496722    0.275357    11.00000    0.03315    0.04554 =
         0.02671   -0.00509    0.00095   -0.02464
C5    1    0.163974    0.633320    0.273653    11.00000    0.03333    0.03574 =
         0.04075    0.00709   -0.00637   -0.01885
AFIX  43
H5    2    0.109754    0.710805    0.192892    11.00000   -1.20000
AFIX   0
C6    1    0.129444    0.656418    0.388523    11.00000    0.02444    0.02276 =
         0.06043   -0.00586   -0.00142   -0.01034
AFIX  43
H6    2    0.053946    0.749067    0.389790    11.00000   -1.20000
AFIX   0
C7    1    0.209713    0.538654    0.501365    11.00000    0.02185    0.02900 =
         0.03970   -0.01162    0.00300   -0.01289
C8    1    0.297437    0.401391    0.710108    11.00000    0.02348    0.03513 =
         0.03540   -0.01652    0.00418   -0.01202
C9    1    0.293846    0.378377    0.849496    11.00000    0.03921    0.05502 =
         0.03645   -0.02743    0.00997   -0.01806
AFIX 137
H9A   2    0.161314    0.377973    0.874394    11.00000   -1.50000
H9B   2    0.323825    0.456796    0.866091    11.00000   -1.50000
H9C   2    0.394007    0.285036    0.900830    11.00000   -1.50000
AFIX   0
C10   1    0.364370    0.034522    0.736724    11.00000    0.02596    0.02280 =
         0.02251   -0.00613    0.00150   -0.00692
C11   1    0.299330   -0.006374    0.858887    11.00000    0.04198    0.03938 =
         0.02270   -0.01139    0.00476   -0.01903
AFIX  43
H11   2    0.342515    0.020218    0.925161    11.00000   -1.20000
AFIX   0
C12   1    0.170885   -0.086312    0.883489    11.00000    0.04309    0.03841 =
         0.02511   -0.00421    0.00501   -0.01824
AFIX  43
H12   2    0.124861   -0.114635    0.966674    11.00000   -1.20000
AFIX   0
C13   1    0.110586   -0.124306    0.786744    11.00000    0.02748    0.02154 =
         0.03340   -0.00589    0.00510   -0.00653
C14   1    0.174321   -0.083364    0.663557    11.00000    0.03156    0.03372 =
         0.02970   -0.01528    0.00200   -0.01110
AFIX  43
H14   2    0.131301   -0.110536    0.597648    11.00000   -1.20000
AFIX   0
C15   1    0.300820   -0.002787    0.638791    11.00000    0.03122    0.03066 =
         0.02423   -0.01084    0.00572   -0.00968
AFIX  43
H15   2    0.344435    0.027157    0.554987    11.00000   -1.20000
HKLF 4
REM  1167 IN P-1
REM R1 =  0.0355 for   3007 Fo > 4sig(Fo)  and  0.0433 for all   3570 data
REM    191 parameters refined using      0 restraints
END
WGHT      0.0512      0.0238
REM Highest difference peak  0.447,  deepest hole -0.433,  1-sigma level  0.090
Q1    1  -0.0778 -0.1993  0.8746  11.00000  0.05    0.45
Q2    1  -0.1398 -0.2771  0.8510  11.00000  0.05    0.43
Q3    1   0.4472  0.0871  0.7264  11.00000  0.05    0.42
Q4    1   0.2698  0.2941  0.8942  11.00000  0.05    0.34
Q5    1   0.2656  0.4622  0.4992  11.00000  0.05    0.33
Q6    1   0.0000  0.5000  1.0000  10.50000  0.05    0.32
Q7    1   0.1762  0.4492  0.8600  11.00000  0.05    0.31
Q8    1   0.0329 -0.1987  0.7945  11.00000  0.05    0.31
Q9    1   0.2839  0.5197  0.1737  11.00000  0.05    0.31
Q10   1   0.1115 -0.0811  0.7181  11.00000  0.05    0.29
Q11   1   0.3369  0.1498  0.9993  11.00000  0.05    0.28
Q12   1  -0.0754  0.0808  0.8468  11.00000  0.05    0.28
Q13   1   0.2480  0.4538  0.6761  11.00000  0.05    0.27
Q14   1  -0.3078 -0.1255  0.8752  11.00000  0.05    0.27
Q15   1   0.3825  0.3724  0.5546  11.00000  0.05    0.27
Q16   1   0.3267  0.3613  0.6725  11.00000  0.05    0.27
Q17   1   0.0008 -0.3171  0.8018  11.00000  0.05    0.27
Q18   1  -0.2653 -0.1568  0.8981  11.00000  0.05    0.27
Q19   1   0.0838 -0.0145  0.9577  11.00000  0.05    0.27
Q20   1  -0.0500  0.5056  0.8827  11.00000  0.05    0.26
Q21   1   0.1642  0.5028  0.0861  11.00000  0.05    0.26
Q22   1   0.0958 -0.0147  1.0457  11.00000  0.05    0.26
Q23   1   0.7218  0.0231  0.6048  11.00000  0.05    0.26
Q24   1   0.3396  0.4539  0.3412  11.00000  0.05    0.26
Q25   1   0.1712 -0.1157  0.7392  11.00000  0.05    0.25
Q26   1  -0.1926 -0.1411  0.8032  11.00000  0.05    0.25
Q27   1   0.3906  0.5236  0.1057  11.00000  0.05    0.25
Q28   1   0.2221  0.6688  0.6795  11.00000  0.05    0.25
Q29   1  -0.3385 -0.1596  0.7989  11.00000  0.05    0.25
Q30   1   0.1314  0.4963  0.9788  11.00000  0.05    0.24
;
