# Supplementary material for: 3-(4-Bromo­phenyl­sulfon­yl)-5-chloro-2-methyl-1-benzofuran
Source: Acta Crystallogr Sect E Struct Rep Online. 2012 Jun 13;68(Pt 7):o2027. doi: 10.1107/S1600536812024592 (PMC3393296; doi:10.1107/S1600536812024592)
Supplement: Supplementary file 2 [file e-68-o2027-Isup2.hkl]

# 
# h,k,l, Fc-squared, Fo-squared, sigma(Fo-squared) and status flag 
# 
data_I
_shelx_title ' 1167 IN P-1' 
_shelx_refln_list_code          4 
_shelx_F_calc_maximum      178.18 
_exptl_crystal_F_000       384.00 
_reflns_d_resolution_high  0.7497 
 
loop_ 
 _symmetry_equiv_pos_as_xyz 
 'x, y, z' 
 '-x, -y, -z' 
 
_cell_length_a     7.1089 
_cell_length_b    10.4169 
_cell_length_c    11.0217 
_cell_angle_alpha  69.659 
_cell_angle_beta   89.526 
_cell_angle_gamma  71.632 
 
_shelx_F_squared_multiplier     1.000 
 
loop_ 
 _refln_index_h 
 _refln_index_k 
 _refln_index_l 
 _refln_F_squared_calc 
 _refln_F_squared_meas 
 _refln_F_squared_sigma 
 _refln_observed_status 
   1   0   0       22.04       28.40      1.22 o 
   2   0   0      644.60      811.49     25.15 o 
   3   0   0     1755.18     1841.13     51.23 o 
   4   0   0      292.02      318.78     10.56 o 
   5   0   0      449.25      437.07     19.31 o 
   6   0   0      136.11      127.40      8.41 o 
   7   0   0      283.38      279.11     16.56 o 
   8   0   0      181.54      194.54     29.58 o 
  -8   1   0      144.61      146.72     12.10 o 
  -7   1   0        3.59        6.75      5.08 o 
  -6   1   0      470.31      440.42     20.22 o 
  -5   1   0      549.78      502.19     19.90 o 
  -4   1   0     2245.95     2196.45     69.20 o 
  -3   1   0      154.65      156.57      5.29 o 
  -2   1   0     2191.97     2240.02     58.37 o 
  -1   1   0       23.06       29.12      1.20 o 
   0   1   0       86.40       90.95      2.65 o 
   1   1   0      452.11      478.60     13.98 o 
   2   1   0     3160.76     3544.86     97.64 o 
   3   1   0     1371.04     1420.38     38.92 o 
   4   1   0     4748.46     5083.78    149.51 o 
   5   1   0      745.80      783.05     27.46 o 
   6   1   0      738.17      736.86     31.49 o 
   7   1   0       83.16       88.50      8.35 o 
   8   1   0        9.90       16.56     10.63 o 
   9   1   0       28.01       24.69      8.14 o 
  -8   2   0      108.70       97.65     13.50 o 
  -7   2   0        9.38        7.84      5.15 o 
  -6   2   0      814.00      812.21     40.93 o 
  -5   2   0       55.23       58.84      4.10 o 
  -4   2   0       40.67       44.77      2.76 o 
  -3   2   0       93.27       96.23      3.48 o 
  -2   2   0      965.05      936.89     23.34 o 
  -1   2   0    15269.34    13978.07    396.31 o 
   0   2   0     1032.96     1176.00     30.87 o 
   1   2   0       91.32      100.24      3.36 o 
   2   2   0    31746.36    26456.67    613.76 o 
   3   2   0      521.36      598.30     16.14 o 
   4   2   0       31.30       34.77      3.11 o 
   5   2   0      104.39      107.56     11.03 o 
   6   2   0      223.10      204.34     11.39 o 
   7   2   0      581.48      576.20     39.21 o 
   8   2   0       29.87       24.03      6.80 o 
   9   2   0      226.90      228.85     16.80 o 
  -7   3   0        4.17        2.87      7.75 o 
  -6   3   0      224.74      219.77     13.61 o 
  -5   3   0      256.68      260.03     12.64 o 
  -4   3   0      266.74      281.80      9.46 o 
  -3   3   0     1042.21     1034.59     25.86 o 
  -2   3   0     3833.65     3963.23     96.65 o 
  -1   3   0     1098.67     1227.97     32.61 o 
   0   3   0      812.74      817.75     21.76 o 
   1   3   0     1423.23     1536.17     38.71 o 
   2   3   0     2550.20     2816.98     67.36 o 
   3   3   0     5010.90     5441.91    130.04 o 
   4   3   0      468.51      550.24     16.00 o 
   5   3   0     1287.41     1254.39     35.03 o 
   6   3   0      685.01      676.93     33.58 o 
   7   3   0      518.48      524.93     24.01 o 
   8   3   0       37.59       37.29      6.78 o 
   9   3   0        1.46        1.74      7.18 o 
  -7   4   0       87.12       89.03     13.21 o 
  -6   4   0      122.43      136.13     14.36 o 
  -5   4   0        6.12        4.31      3.21 o 
  -4   4   0       57.28       51.20      4.49 o 
  -3   4   0      464.85      451.61     11.23 o 
  -2   4   0        4.14        8.07      1.71 o 
  -1   4   0      991.82     1016.79     27.40 o 
   0   4   0      170.83      145.97      4.85 o 
   1   4   0     6881.32     7226.48    187.15 o 
   2   4   0      148.07      170.92      7.54 o 
   3   4   0     2828.01     2894.96     67.85 o 
   4   4   0     2794.78     2943.88     77.95 o 
   5   4   0      145.68      155.39      6.25 o 
   6   4   0      710.70      676.42     29.13 o 
   7   4   0        7.68        7.65      4.26 o 
   8   4   0      264.80      267.94     20.82 o 
   9   4   0      159.66      175.58     14.33 o 
  -7   5   0       62.47       62.90     12.64 o 
  -6   5   0       23.17       26.14      8.33 o 
  -5   5   0       84.70       87.02     11.49 o 
  -4   5   0      707.75      638.37     23.72 o 
  -3   5   0     2564.64     2616.25     71.82 o 
  -2   5   0      158.65      162.84      6.70 o 
  -1   5   0     1276.11     1246.50     33.60 o 
   0   5   0      188.62      175.06      8.83 o 
   1   5   0        0.02        1.13      0.86 o 
   2   5   0       42.18      102.29      5.19 o 
   3   5   0     1024.34      909.40     25.39 o 
   4   5   0      957.63     1009.78     26.84 o 
   5   5   0     1355.97     1390.88     37.58 o 
   6   5   0       69.13       71.08      6.14 o 
   7   5   0      250.68      269.11     14.83 o 
   8   5   0       47.60       51.41     14.65 o 
   9   5   0      111.68      132.11     21.25 o 
  -6   6   0       29.44       41.64     10.63 o 
  -5   6   0       34.67       40.78      9.76 o 
  -4   6   0       20.26       20.79      4.26 o 
  -3   6   0       24.35       40.15      6.37 o 
  -2   6   0      262.83      307.41     12.25 o 
  -1   6   0       96.35       89.28      4.05 o 
   0   6   0      629.15      620.17     17.33 o 
   1   6   0     4085.10     4113.54    106.28 o 
   2   6   0      976.48      916.41     24.52 o 
   3   6   0     1418.91     1410.89     44.99 o 
   4   6   0       14.20       16.85      2.29 o 
   5   6   0      530.75      512.49     17.47 o 
   6   6   0        3.73       28.43     10.91 o 
   7   6   0      137.16      133.84     18.38 o 
   8   6   0      664.51      611.74     50.55 o 
   9   6   0       17.00       31.88     13.50 o 
  -5   7   0      270.82      232.35     20.10 o 
  -4   7   0       48.90       44.11      5.82 o 
  -3   7   0       92.98      107.89      6.07 o 
  -2   7   0      463.00      448.38     15.62 o 
  -1   7   0      851.85      796.80     22.21 o 
   0   7   0       97.12      104.75      4.59 o 
   1   7   0      788.86      856.88     55.71 o 
   2   7   0     1580.68     1475.66     47.69 o 
   3   7   0        6.87        4.65      1.98 o 
   4   7   0      939.29      886.99     26.75 o 
   5   7   0      750.88      734.51     22.87 o 
   6   7   0      378.41      379.17     18.69 o 
   7   7   0      137.59      182.95     22.40 o 
   8   7   0      145.50      145.61     20.68 o 
   9   7   0        1.50        6.32     12.06 o 
  -5   8   0      528.56      493.70     36.19 o 
  -4   8   0       14.30       15.66      5.14 o 
  -3   8   0        2.35        8.61      4.01 o 
  -2   8   0       97.83       96.00      5.81 o 
  -1   8   0      273.33      241.41      8.89 o 
   0   8   0     2022.04     1999.15     63.36 o 
   1   8   0       14.11       15.37      2.89 o 
   2   8   0      555.67      507.65     16.51 o 
   3   8   0      846.21      855.56     26.12 o 
   4   8   0      916.63      817.64     28.15 o 
   5   8   0        7.74       17.97      3.70 o 
   6   8   0       40.93       43.82      4.48 o 
   7   8   0        0.63        4.01      6.32 o 
   8   8   0      126.16      142.48     13.62 o 
  -4   9   0      114.52      133.99     11.26 o 
  -3   9   0       34.97       36.82      5.91 o 
  -2   9   0      196.94      226.64     14.25 o 
  -1   9   0      181.57      200.72     12.68 o 
   0   9   0      548.91      533.14     28.40 o 
   1   9   0       61.01       74.77      5.06 o 
   2   9   0       45.31       46.01      4.14 o 
   3   9   0      119.37      110.23     13.88 o 
   4   9   0     1254.54     1190.59     39.68 o 
   5   9   0       40.02       38.07      4.32 o 
   6   9   0      589.40      567.72     20.21 o 
   7   9   0      292.06      321.59     20.98 o 
   8   9   0      134.19      216.48     17.34 o 
  -3  10   0       75.52      107.14     24.70 o 
  -2  10   0        8.68        5.84      5.75 o 
  -1  10   0      100.01       80.35      8.86 o 
   0  10   0       97.35       87.78      8.50 o 
   1  10   0      368.79      334.73     17.64 o 
   2  10   0     1483.90     1501.90     52.79 o 
   3  10   0        9.89        1.45      4.18 o 
   4  10   0      104.06      115.30      8.45 o 
   5  10   0       82.66       84.60      6.28 o 
   6  10   0      240.71      229.48     10.99 o 
   7  10   0      114.24      138.84     13.44 o 
   8  10   0        3.12        2.69      7.85 o 
  -2  11   0      362.38      370.61     21.35 o 
  -1  11   0        7.56       -0.10      5.85 o 
   0  11   0      140.01      164.33     12.30 o 
   1  11   0        2.68       -4.83      6.71 o 
   2  11   0      107.37      139.62     11.12 o 
   3  11   0       35.28       35.66      6.81 o 
   4  11   0        1.86        0.34      3.70 o 
   5  11   0      697.38      669.07     23.82 o 
   6  11   0      495.29      518.23     19.47 o 
   7  11   0       94.17      109.51     10.96 o 
   0  12   0        2.73        3.61      6.36 o 
   1  12   0      503.55      495.06     26.11 o 
   2  12   0       32.07       21.84      7.08 o 
   3  12   0      328.91      309.32     18.17 o 
   4  12   0      425.45      403.03     18.10 o 
   5  12   0       11.08       14.43      5.00 o 
   6  12   0        2.70        7.13      5.60 o 
   3  13   0       13.42       12.56     10.80 o 
  -5 -12   1      293.01      269.96     14.29 o 
  -4 -12   1      423.63      410.51     22.25 o 
  -3 -12   1        1.87        0.81      6.09 o 
  -2 -12   1      134.27      137.33     19.62 o 
  -1 -12   1       51.11       47.14      9.27 o 
  -7 -11   1        1.38       -3.97      6.32 o 
  -6 -11   1      133.15      141.33      9.39 o 
  -5 -11   1      428.45      427.79     23.54 o 
  -4 -11   1        8.04        9.94      5.74 o 
  -3 -11   1       21.09       21.49      6.10 o 
  -2 -11   1      203.05      204.88     15.53 o 
  -1 -11   1      248.67      246.97     15.72 o 
   0 -11   1      151.17      149.23     12.27 o 
   1 -11   1       67.64       73.47      9.33 o 
  -7 -10   1       84.70      115.22     18.22 o 
  -6 -10   1      186.03      203.51     10.17 o 
  -5 -10   1      382.90      354.92     14.21 o 
  -4 -10   1      144.28      142.68      9.50 o 
  -3 -10   1      765.01      742.35     36.63 o 
  -2 -10   1      165.13      129.31     10.23 o 
  -1 -10   1      204.94      223.08     13.98 o 
   0 -10   1       30.13       30.06      6.71 o 
   1 -10   1      366.21      367.60     22.40 o 
   2 -10   1       75.81       77.69      9.56 o 
  -8  -9   1      191.54      222.79     17.42 o 
  -7  -9   1      254.94      248.93     17.99 o 
  -6  -9   1       39.54       46.85      7.53 o 
  -5  -9   1        9.41       11.92      3.44 o 
  -4  -9   1        0.69        4.32      3.68 o 
  -3  -9   1     1744.70     1668.59     73.06 o 
  -2  -9   1       79.67       82.38      9.21 o 
  -1  -9   1      220.60      232.53     13.50 o 
   0  -9   1      157.90      149.20     10.72 o 
   1  -9   1      671.06      638.81     29.16 o 
   2  -9   1       26.25       24.43      6.41 o 
   3  -9   1      117.42      120.92     12.70 o 
  -8  -8   1       13.51        7.66     18.67 o 
  -7  -8   1      575.74      616.30     33.27 o 
  -6  -8   1      124.15      129.67     11.47 o 
  -5  -8   1      525.87      509.28     17.12 o 
  -4  -8   1      175.94      174.39      8.92 o 
  -3  -8   1      734.81      656.87     23.21 o 
  -2  -8   1       23.58       25.59      3.88 o 
  -1  -8   1     1124.92     1071.57     35.26 o 
   0  -8   1      214.88      195.80     16.37 o 
   1  -8   1      368.93      371.98     13.81 o 
   2  -8   1       74.22       73.44      6.06 o 
   3  -8   1      204.87      206.15     11.87 o 
   4  -8   1       88.01      101.88     10.98 o 
  -9  -7   1      363.76      415.58     39.92 o 
  -8  -7   1       34.90       37.62     13.21 o 
  -7  -7   1      279.50      295.64     19.59 o 
  -6  -7   1      244.20      208.25     12.72 o 
  -5  -7   1      239.05      260.64      9.97 o 
  -4  -7   1      460.77      403.57     15.30 o 
  -3  -7   1        4.62        4.77      2.75 o 
  -2  -7   1     1048.33     1028.88     33.79 o 
  -1  -7   1     3205.38     3163.48     97.44 o 
   0  -7   1      451.72      412.55     14.36 o 
   1  -7   1       84.44       90.34      5.27 o 
   2  -7   1      230.83      212.20      9.02 o 
   3  -7   1      165.37      179.44      9.39 o 
   4  -7   1      107.67      106.54      8.35 o 
   5  -7   1       32.58       19.53      9.76 o 
  -9  -6   1        4.21       11.78     11.78 o 
  -8  -6   1       56.81       41.07     14.36 o 
  -7  -6   1        5.08       -2.30      8.62 o 
  -6  -6   1      690.25      767.75     41.42 o 
  -5  -6   1      891.06      851.82     25.88 o 
  -4  -6   1      704.31      673.27     21.53 o 
  -3  -6   1     1144.79     1107.01     35.58 o 
  -2  -6   1       25.62       20.66      2.44 o 
  -1  -6   1      246.55      290.76     15.93 o 
   0  -6   1        1.36        3.39      1.63 o 
   1  -6   1      643.34      619.91     19.05 o 
   2  -6   1      723.51      714.30     22.92 o 
   3  -6   1      675.98      655.96     21.88 o 
   4  -6   1      724.83      669.88     39.49 o 
   5  -6   1       64.25       63.47     11.49 o 
   6  -6   1      173.90      206.78     20.97 o 
  -9  -5   1      103.60      116.60     19.82 o 
  -8  -5   1      160.08      161.41     20.97 o 
  -7  -5   1      595.41      643.43     32.02 o 
  -6  -5   1       23.95       28.77      4.02 o 
  -5  -5   1       79.67       78.84      4.21 o 
  -4  -5   1      115.33      127.53      4.96 o 
  -3  -5   1        8.92       17.59      2.31 o 
  -2  -5   1     5112.53     5206.57    141.67 o 
  -1  -5   1       39.03       46.13      3.23 o 
   0  -5   1     4421.75     4261.30    119.52 o 
   1  -5   1     2436.97     2418.66     58.76 o 
   2  -5   1       21.25       20.73      1.94 o 
   3  -5   1      151.53      150.60      6.90 o 
   4  -5   1      430.60      412.38     19.56 o 
   5  -5   1        0.22        3.16      6.03 o 
   6  -5   1        6.09        6.32      8.90 o 
  -9  -4   1      171.40      186.48     14.76 o 
  -8  -4   1       26.40       32.85      6.83 o 
  -7  -4   1       70.34       61.57      6.79 o 
  -6  -4   1      659.34      643.42     27.89 o 
  -5  -4   1      219.72      218.07      8.25 o 
  -4  -4   1     3515.25     3332.92     86.94 o 
  -3  -4   1      252.44      235.17      6.84 o 
  -2  -4   1     3358.52     3392.23     92.04 o 
  -1  -4   1      520.43      555.87     15.27 o 
   0  -4   1       45.03       42.24      2.80 o 
   1  -4   1      437.25      407.19     10.48 o 
   2  -4   1      636.05      667.24     18.05 o 
   3  -4   1       99.82      100.60      3.70 o 
   4  -4   1      536.37      571.30     21.26 o 
   5  -4   1      729.56      674.92     44.23 o 
   6  -4   1      110.86      118.90     14.36 o 
   7  -4   1        5.09        2.01      8.62 o 
  -9  -3   1       60.97       64.82      9.46 o 
  -8  -3   1      205.51      223.92     15.18 o 
  -7  -3   1       22.63       20.87      7.15 o 
  -6  -3   1      626.22      634.64     27.50 o 
  -5  -3   1      359.30      365.24     12.64 o 
  -4  -3   1        7.70       10.53      1.42 o 
  -3  -3   1     1057.94     1139.18     36.01 o 
  -2  -3   1      355.34      406.77     12.70 o 
  -1  -3   1     2793.32     2959.25     76.34 o 
   0  -3   1     5348.01     5407.76    171.73 o 
   1  -3   1      389.43      451.31     11.42 o 
   2  -3   1     6552.98     6647.32    158.59 o 
   3  -3   1     1923.90     1946.76     47.45 o 
   4  -3   1        3.07        5.88      1.90 o 
   5  -3   1      286.45      306.07     14.44 o 
   6  -3   1        6.85        1.44      6.89 o 
   7  -3   1      171.46      170.60     18.38 o 
  -9  -2   1        5.37       11.94      7.64 o 
  -8  -2   1       18.24       18.18      6.56 o 
  -7  -2   1       26.80       25.39      5.02 o 
  -6  -2   1      415.72      407.68     18.88 o 
  -5  -2   1     1424.65     1373.82     47.20 o 
  -4  -2   1     1995.67     2077.14     59.43 o 
  -3  -2   1     2720.56     3002.81     71.89 o 
  -2  -2   1     3803.02     3892.56     99.57 o 
  -1  -2   1       84.99       83.18      2.91 o 
   0  -2   1      357.63      370.27     10.87 o 
   1  -2   1     2241.19     2367.93     62.15 o 
   2  -2   1       59.05       65.53      2.37 o 
   3  -2   1     1284.64     1263.88     33.71 o 
   4  -2   1      148.20      142.74      5.57 o 
   5  -2   1      239.44      215.29     10.49 o 
   6  -2   1      157.47      160.73     11.27 o 
   7  -2   1      769.20      683.25     45.95 o 
   8  -2   1        1.60        4.88      8.90 o 
  -9  -1   1       12.63        7.01      7.59 o 
  -8  -1   1      382.59      351.41     20.77 o 
  -7  -1   1      397.66      396.75     21.37 o 
  -6  -1   1      329.85      311.36     15.24 o 
  -5  -1   1       93.09      101.33      5.65 o 
  -4  -1   1      842.31      883.25     26.89 o 
  -3  -1   1        4.11        6.40      1.43 o 
  -2  -1   1      286.02      320.31      9.55 o 
  -1  -1   1     3173.82     3303.06     77.79 o 
   0  -1   1      744.22      818.70     22.24 o 
   1  -1   1    21082.65    18043.32    490.33 o 
   2  -1   1     2398.96     2495.27     65.17 o 
   3  -1   1       28.68       29.27      1.82 o 
   4  -1   1      489.55      478.27     14.54 o 
   5  -1   1       67.23       66.66      4.40 o 
   6  -1   1      226.62      223.31     10.74 o 
   7  -1   1       99.54       95.74      9.11 o 
   8  -1   1       31.34       40.50     10.34 o 
  -8   0   1      140.56      142.50     11.87 o 
  -7   0   1      229.89      229.76     14.64 o 
  -6   0   1        2.02       -1.33      3.40 o 
  -5   0   1      380.89      377.44     16.83 o 
  -4   0   1     1248.81     1312.31     43.80 o 
  -3   0   1     6090.38     5980.02    174.57 o 
  -2   0   1      633.43      676.70     18.15 o 
  -1   0   1     1875.48     2012.24     58.70 o 
   0   0   1      160.04      174.75      4.53 o 
   1   0   1      400.24      414.91     10.87 o 
   2   0   1      191.10      210.82      5.52 o 
   3   0   1      995.16     1093.32     31.00 o 
   4   0   1      565.74      530.69     16.72 o 
   5   0   1     1676.52     1623.85     46.81 o 
   6   0   1      303.13      304.99     14.98 o 
   7   0   1      200.01      177.72     12.49 o 
   8   0   1        1.92       -2.58      5.38 o 
  -8   1   1       34.41       32.18      8.04 o 
  -7   1   1      310.51      323.83     18.60 o 
  -6   1   1      365.49      336.13     16.03 o 
  -5   1   1     1540.20     1502.99     60.26 o 
  -4   1   1       49.16       61.58      3.15 o 
  -3   1   1       44.26       45.05      1.98 o 
  -2   1   1      179.30      200.81      6.17 o 
  -1   1   1     7441.94     6631.89    170.13 o 
   0   1   1       36.50       41.18      1.16 o 
   1   1   1     1967.75     2112.09     53.06 o 
   2   1   1     3010.69     3176.73     80.89 o 
   3   1   1     4042.96     3881.06    113.05 o 
   4   1   1       12.61       12.66      3.92 o 
   5   1   1      265.33      290.19     10.30 o 
   6   1   1       32.66       36.02      5.79 o 
   7   1   1        3.19        5.76      5.10 o 
   8   1   1      353.87      364.50     21.17 o 
   9   1   1        9.65       13.51      7.66 o 
  -8   2   1       22.59       14.67      6.75 o 
  -7   2   1       68.30       52.78      7.24 o 
  -6   2   1        1.79        1.94      3.62 o 
  -5   2   1      446.85      435.79     17.19 o 
  -4   2   1      179.20      170.38      5.51 o 
  -3   2   1      196.17      179.84      5.95 o 
  -2   2   1     3058.12     3130.14     88.81 o 
  -1   2   1    16096.43    13792.37    390.37 o 
   0   2   1      738.66      760.30     18.76 o 
   1   2   1     4808.51     4666.14    134.79 o 
   2   2   1     9236.36     9263.65    236.51 o 
   3   2   1     1971.81     2134.46     49.31 o 
   4   2   1      204.55      179.35      6.07 o 
   5   2   1      403.61      413.71     14.83 o 
   6   2   1      867.18      807.93     34.19 o 
   7   2   1       62.37       57.46      6.34 o 
   8   2   1      311.83      298.68     18.08 o 
   9   2   1        8.76       14.41      7.37 o 
  -8   3   1       44.00       46.53     11.20 o 
  -7   3   1      354.05      338.05     19.59 o 
  -6   3   1       50.13       52.85      6.49 o 
  -5   3   1      546.58      517.75     22.26 o 
  -4   3   1      235.58      261.54      7.99 o 
  -3   3   1      232.18      219.94     11.11 o 
  -2   3   1     4475.68     4933.69    128.37 o 
  -1   3   1      315.86      409.19     12.26 o 
   0   3   1     1951.79     2027.11     53.20 o 
   1   3   1     2460.95     2660.54     74.99 o 
   2   3   1       22.73       33.03      1.52 o 
   3   3   1     1149.26     1260.99     33.53 o 
   4   3   1     5433.37     5866.59    145.21 o 
   5   3   1      424.95      426.15     12.93 o 
   6   3   1      149.60      164.52      9.92 o 
   7   3   1       12.47       10.42      4.67 o 
   8   3   1       97.98       98.52      9.67 o 
   9   3   1       34.29       35.48      7.97 o 
  -7   4   1      145.53      148.20     16.66 o 
  -6   4   1       10.98       13.16      4.97 o 
  -5   4   1       50.65       43.47      4.64 o 
  -4   4   1      534.11      542.09     15.40 o 
  -3   4   1     1484.35     1503.31     37.62 o 
  -2   4   1     2553.31     2476.74     60.85 o 
  -1   4   1       14.53       14.24      1.37 o 
   0   4   1     4869.47     5077.31    123.24 o 
   1   4   1      172.70      199.02     10.36 o 
   2   4   1      779.36      809.04     19.90 o 
   3   4   1     1319.51     1462.40     36.59 o 
   4   4   1     5616.27     5984.16    169.68 o 
   5   4   1     1200.88     1218.84     35.99 o 
   6   4   1       22.20       28.02      4.39 o 
   7   4   1      241.77      230.31     13.16 o 
   8   4   1      353.51      421.35     53.71 o 
   9   4   1       33.84       29.96      7.87 o 
  -7   5   1        7.51       15.22     10.05 o 
  -6   5   1      307.65      326.83     25.56 o 
  -5   5   1      218.18      213.85     12.98 o 
  -4   5   1        5.62        8.67      2.92 o 
  -3   5   1      196.31      185.31      6.19 o 
  -2   5   1      650.37      733.40     20.48 o 
  -1   5   1       96.53      101.79      7.17 o 
   0   5   1     4481.06     4499.77    117.40 o 
   1   5   1      300.72      284.03      8.17 o 
   2   5   1     4798.93     5136.17    123.68 o 
   3   5   1     1353.09     1375.49     32.85 o 
   4   5   1      127.90      122.71      6.92 o 
   5   5   1       47.11       55.36      5.65 o 
   6   5   1     2076.13     2122.50     93.71 o 
   7   5   1       15.20       15.88      4.60 o 
   8   5   1      257.08      227.49     15.14 o 
   9   5   1      145.55      155.09     22.69 o 
  -6   6   1       47.95       40.78     10.05 o 
  -5   6   1       11.36       12.64      7.75 o 
  -4   6   1      448.84      407.96     16.17 o 
  -3   6   1      120.51      121.51      5.22 o 
  -2   6   1     1181.87     1137.99     31.13 o 
  -1   6   1      601.40      615.10     17.48 o 
   0   6   1      592.63      573.83     16.87 o 
   1   6   1       73.80       64.82      4.92 o 
   2   6   1     3841.19     3853.59     97.22 o 
   3   6   1      666.15      676.51     19.02 o 
   4   6   1      328.64      310.49      9.76 o 
   5   6   1       63.65       65.51      4.80 o 
   6   6   1     2043.67     2000.82    117.18 o 
   7   6   1      749.41      770.56     59.74 o 
   8   6   1       60.86       51.12     15.22 o 
   9   6   1       83.23       79.27     18.38 o 
  -6   7   1      157.42      139.58     16.94 o 
  -5   7   1        8.38        8.33      7.47 o 
  -4   7   1      932.94      972.84     38.07 o 
  -3   7   1      101.62      106.61      5.76 o 
  -2   7   1        3.89        0.71      1.88 o 
  -1   7   1      486.74      475.68     14.07 o 
   0   7   1        3.25        4.77      1.45 o 
   1   7   1     1745.12     1745.37     63.85 o 
   2   7   1     1595.73     1559.47     42.55 o 
   3   7   1      526.76      446.76     12.18 o 
   4   7   1      766.98      775.38     22.75 o 
   5   7   1      623.12      575.68     16.96 o 
   6   7   1       11.10       12.18      5.39 o 
   7   7   1      214.60      201.62     23.26 o 
   8   7   1      331.94      336.89     34.18 o 
   9   7   1       81.87      121.77     21.83 o 
  -5   8   1       69.04       70.94     12.35 o 
  -4   8   1        2.32        2.49      4.21 o 
  -3   8   1      307.58      326.25     12.36 o 
  -2   8   1      104.25       93.21      5.41 o 
  -1   8   1      289.99      292.53     10.71 o 
   0   8   1     1234.50     1184.93     43.17 o 
   1   8   1      642.18      623.80     19.42 o 
   2   8   1       41.22       42.20      3.66 o 
   3   8   1      248.00      245.97      9.41 o 
   4   8   1      178.07      140.59     12.56 o 
   5   8   1      813.62      807.51     25.13 o 
   6   8   1      272.56      242.23     11.65 o 
   7   8   1      272.18      293.23     29.87 o 
   8   8   1      421.41      413.28     39.06 o 
   9   8   1      396.48      435.97     42.22 o 
  -4   9   1       89.53      103.92      9.74 o 
  -3   9   1       13.34       18.05      5.04 o 
  -2   9   1       76.97       88.35      6.00 o 
  -1   9   1        3.12        7.33      3.16 o 
   0   9   1       66.51       59.45      4.86 o 
   1   9   1     1045.57      957.68     32.02 o 
   2   9   1       31.35       34.33      3.71 o 
   3   9   1     1684.52     1563.72     45.72 o 
   4   9   1      288.60      269.26     17.28 o 
   5   9   1      212.58      220.70      9.47 o 
   6   9   1       16.34       19.91      4.10 o 
   7   9   1      103.25      125.96     17.95 o 
   8   9   1       98.24      111.14     21.68 o 
  -3  10   1      201.47      216.40     17.05 o 
  -2  10   1      110.73      128.14     10.86 o 
  -1  10   1      809.64      832.23     31.42 o 
   0  10   1       19.14       22.70      4.53 o 
   1  10   1      253.02      265.21     15.46 o 
   2  10   1       22.04       17.51      4.41 o 
   3  10   1      235.44      213.51     11.24 o 
   4  10   1       85.91       74.65      5.24 o 
   5  10   1      234.14      220.56     10.22 o 
   6  10   1      141.16      140.78     20.60 o 
   7  10   1      294.59      329.98     22.11 o 
   8  10   1      176.47      189.66     16.60 o 
  -2  11   1        8.22        5.39      6.65 o 
  -1  11   1       69.31       78.14      8.99 o 
   0  11   1       37.68       40.91      5.95 o 
   1  11   1        8.61        4.95      4.27 o 
   2  11   1      481.40      470.56     17.74 o 
   3  11   1      513.31      471.96     16.03 o 
   4  11   1      142.74      137.80      8.06 o 
   5  11   1      508.79      509.86     19.00 o 
   6  11   1        7.56        8.14      4.33 o 
   7  11   1       59.91       48.89      9.02 o 
  -1  12   1      161.64      194.19     14.62 o 
   0  12   1      154.16      171.64     13.30 o 
   1  12   1      182.92      200.67     14.11 o 
   2  12   1        5.26       -0.56      6.70 o 
   3  12   1       10.03        7.28      4.83 o 
   4  12   1       96.85      102.75      9.53 o 
   5  12   1       22.22       23.89      4.89 o 
   6  12   1      134.10      139.86      8.95 o 
   2  13   1      132.80      130.12      9.54 o 
   3  13   1       49.83       44.44      6.54 o 
   4  13   1      454.41      424.01     19.21 o 
   5  13   1      125.98      133.55     12.44 o 
  -4 -12   2       31.52       34.89     12.18 o 
  -3 -12   2       37.64       27.79      7.54 o 
  -2 -12   2      105.37       89.83     18.38 o 
  -6 -11   2      121.15      155.16     20.31 o 
  -5 -11   2      225.54      228.42     15.21 o 
  -4 -11   2      149.87      147.92     11.98 o 
  -3 -11   2      283.05      270.90     16.50 o 
  -2 -11   2       43.71       32.16      7.05 o 
  -1 -11   2      166.07      160.24     12.79 o 
   0 -11   2       32.15       35.09      9.67 o 
  -7 -10   2      390.38      430.16     24.35 o 
  -6 -10   2       39.42       42.23      5.66 o 
  -5 -10   2      114.22      115.18      8.81 o 
  -4 -10   2        2.45       -4.87      4.87 o 
  -3 -10   2        0.91       -1.27      5.16 o 
  -2 -10   2      414.78      452.65     28.90 o 
  -1 -10   2       54.70       57.99      7.65 o 
   0 -10   2      535.59      484.47     26.34 o 
   1 -10   2       51.32       45.95      7.87 o 
   2 -10   2      200.61      220.87     15.50 o 
  -8  -9   2        0.24       -0.11      7.04 o 
  -7  -9   2       24.29       23.52     13.68 o 
  -6  -9   2      793.62      782.19     59.40 o 
  -5  -9   2       16.46       11.07      4.41 o 
  -4  -9   2      874.11      874.42     34.45 o 
  -3  -9   2      195.02      205.28     18.09 o 
  -2  -9   2      139.35      124.75     13.65 o 
  -1  -9   2      148.64      140.82     15.94 o 
   0  -9   2       51.23       52.05     11.66 o 
   1  -9   2       12.79       16.65      6.97 o 
   2  -9   2        9.82       12.84      6.05 o 
   3  -9   2       36.13       46.96      9.49 o 
  -8  -8   2      412.83      490.42     44.09 o 
  -7  -8   2       40.12       48.31      8.41 o 
  -6  -8   2      144.75      151.35     10.89 o 
  -5  -8   2      426.97      404.86     18.95 o 
  -4  -8   2      137.47      137.65      7.98 o 
  -3  -8   2       83.90       80.84      6.39 o 
  -2  -8   2       89.81       86.13      6.04 o 
  -1  -8   2      503.29      457.45     35.59 o 
   0  -8   2     1389.99     1313.80     48.87 o 
   1  -8   2       96.20      109.01      9.03 o 
   2  -8   2      355.74      352.18     15.01 o 
   3  -8   2       10.06        7.75      4.89 o 
   4  -8   2       54.93       72.79     10.78 o 
  -8  -7   2        0.46       -6.47      6.47 o 
  -7  -7   2       12.19       19.66      9.19 o 
  -6  -7   2        7.50       11.07      5.07 o 
  -5  -7   2      793.46      799.29     31.02 o 
  -4  -7   2     1691.28     1626.64     51.83 o 
  -3  -7   2       18.81       16.62      3.44 o 
  -2  -7   2     1764.07     1656.96     52.50 o 
  -1  -7   2       23.13       24.31      3.62 o 
   0  -7   2      126.45      127.02      8.48 o 
   1  -7   2       53.12       45.37      3.90 o 
   2  -7   2       15.85       18.93      3.47 o 
   3  -7   2      371.21      370.82     17.01 o 
   4  -7   2       17.33       21.85      7.57 o 
   5  -7   2      334.78      307.31     25.85 o 
  -9  -6   2       56.52       74.39     16.37 o 
  -8  -6   2      373.59      393.18     36.47 o 
  -7  -6   2      170.57      151.32     12.72 o 
  -6  -6   2     1033.22     1062.05     43.14 o 
  -5  -6   2        6.01        4.44      3.04 o 
  -4  -6   2       41.87       37.16      5.58 o 
  -3  -6   2       15.50       29.82      3.23 o 
  -2  -6   2       41.13       48.78      3.34 o 
  -1  -6   2     2329.12     2375.19     78.46 o 
   0  -6   2       56.98       67.09      3.72 o 
   1  -6   2     1691.15     1580.03     48.05 o 
   2  -6   2      883.67      873.49     28.06 o 
   3  -6   2        8.45        8.01      3.09 o 
   4  -6   2       28.86       25.96      6.95 o 
   5  -6   2       40.77       33.03     10.05 o 
  -9  -5   2        4.36       10.91     11.20 o 
  -8  -5   2      195.74      199.32     23.84 o 
  -7  -5   2       32.46       25.85     10.34 o 
  -6  -5   2       16.01       12.17      3.54 o 
  -5  -5   2      436.11      446.42     12.32 o 
  -4  -5   2      169.49      155.64      7.53 o 
  -3  -5   2     5073.05     4942.72    165.51 o 
  -2  -5   2     1671.14     1698.34     49.64 o 
  -1  -5   2      375.71      355.89     13.79 o 
   0  -5   2      483.63      467.04     14.98 o 
   1  -5   2       35.17       35.92      2.70 o 
   2  -5   2      100.46       87.94      4.99 o 
   3  -5   2       32.31       39.78      3.74 o 
   4  -5   2       60.21       65.56      7.86 o 
   5  -5   2      509.66      465.55     33.32 o 
   6  -5   2        9.84        6.03      9.19 o 
  -9  -4   2      152.16      158.82     21.83 o 
  -8  -4   2       67.96       75.00      8.60 o 
  -7  -4   2      688.47      718.05     43.00 o 
  -6  -4   2      214.44      211.03     11.56 o 
  -5  -4   2      484.64      509.78     14.86 o 
  -4  -4   2      496.36      470.27     13.48 o 
  -3  -4   2      353.29      341.92     10.93 o 
  -2  -4   2      203.83      218.32      7.35 o 
  -1  -4   2       10.35       17.47      1.65 o 
   0  -4   2      156.09      138.60      5.37 o 
   1  -4   2     3216.11     3236.52     93.96 o 
   2  -4   2      128.12      118.90      4.48 o 
   3  -4   2     2822.02     2872.59     85.73 o 
   4  -4   2      236.44      252.96     13.29 o 
   5  -4   2        0.89       -0.86      6.32 o 
   6  -4   2       42.62       41.07      9.76 o 
   7  -4   2        7.44       15.51      9.19 o 
  -9  -3   2      146.55      162.54     13.94 o 
  -8  -3   2       69.46       74.20      8.87 o 
  -7  -3   2       13.16       14.21      4.74 o 
  -6  -3   2        7.32        7.22      3.71 o 
  -5  -3   2      904.93      925.59     28.95 o 
  -4  -3   2      682.57      666.76     19.35 o 
  -3  -3   2     2158.96     2178.68     54.09 o 
  -2  -3   2      783.17      851.73     23.01 o 
  -1  -3   2     8374.18     8468.43    231.77 o 
   0  -3   2      170.76      181.75      5.59 o 
   1  -3   2       71.91       62.71      5.99 o 
   2  -3   2      450.85      476.30     12.34 o 
   3  -3   2       88.37       93.98      4.71 o 
   4  -3   2      646.12      643.37     20.86 o 
   5  -3   2       42.60       49.82      5.58 o 
   6  -3   2      152.40      135.56     14.93 o 
   7  -3   2      232.19      193.29     19.82 o 
  -9  -2   2       46.89       56.59      9.31 o 
  -8  -2   2      120.42      112.41     10.69 o 
  -7  -2   2      446.11      440.20     20.67 o 
  -6  -2   2      167.65      164.23      9.89 o 
  -5  -2   2     1802.99     1741.17     62.37 o 
  -4  -2   2        4.24        8.16      1.16 o 
  -3  -2   2     2017.79     2202.87     63.30 o 
  -2  -2   2      276.57      285.28      8.22 o 
  -1  -2   2     1309.30     1330.05     34.69 o 
   0  -2   2     2149.33     2108.52     54.57 o 
   1  -2   2      537.72      553.10     15.01 o 
   2  -2   2     2529.55     2609.28     64.48 o 
   3  -2   2      867.18      867.17     23.47 o 
   4  -2   2      403.22      390.08     13.29 o 
   5  -2   2      571.95      579.71     21.53 o 
   6  -2   2        1.76        4.88      6.61 o 
   7  -2   2      108.85      101.67     13.21 o 
   8  -2   2       95.49      103.97     14.36 o 
  -9  -1   2      178.34      216.76     16.55 o 
  -8  -1   2       19.00       16.26      6.66 o 
  -7  -1   2      108.02      108.68      9.52 o 
  -6  -1   2      108.87      104.54      9.21 o 
  -5  -1   2       34.22       38.03      2.78 o 
  -4  -1   2     1201.54     1232.25     37.08 o 
  -3  -1   2     1421.36     1507.35     42.52 o 
  -2  -1   2     3382.52     3557.52     90.99 o 
  -1  -1   2     1058.18     1095.32     28.28 o 
   0  -1   2     1227.37     1263.20     32.44 o 
   1  -1   2     4624.81     4827.05    115.95 o 
   2  -1   2       66.31       58.95      2.14 o 
   3  -1   2        2.18        2.75      1.46 o 
   4  -1   2      584.79      564.62     17.29 o 
   5  -1   2      529.13      541.84     18.00 o 
   6  -1   2      754.31      747.59     35.89 o 
   7  -1   2       57.62       56.87     10.05 o 
   8  -1   2      226.41      197.88     19.53 o 
  -8   0   2      111.42      110.31     12.06 o 
  -7   0   2      163.02      179.55     13.00 o 
  -6   0   2      869.23      795.58     33.49 o 
  -5   0   2      928.65      933.86     38.02 o 
  -4   0   2      801.33      805.17     24.51 o 
  -3   0   2      144.61      150.47      4.82 o 
  -2   0   2      397.15      426.64     12.44 o 
  -1   0   2      294.06      308.49      7.60 o 
   0   0   2    10029.91     8796.40    216.75 o 
   1   0   2     1506.04     1647.19     40.26 o 
   2   0   2     1968.39     1875.58     46.19 o 
   3   0   2      334.07      356.88      9.32 o 
   4   0   2     1405.74     1347.39     37.14 o 
   5   0   2        4.36        7.17      1.87 o 
   6   0   2      324.16      313.75     13.83 o 
   7   0   2        7.20        3.11      5.03 o 
   8   0   2        4.06       -2.30      7.18 o 
  -8   1   2       13.99       16.32     10.77 o 
  -7   1   2      113.54      125.97     10.59 o 
  -6   1   2       97.41       96.19      7.23 o 
  -5   1   2        4.37        1.68      2.86 o 
  -4   1   2      692.53      652.02     21.33 o 
  -3   1   2       75.46       75.03      3.43 o 
  -2   1   2     3899.54     3880.99    109.52 o 
  -1   1   2     2809.04     3019.51     77.35 o 
   0   1   2    11201.23     9685.36    329.54 o 
   1   1   2       33.36       31.61      2.05 o 
   2   1   2     2438.19     2588.48     67.86 o 
   3   1   2        1.76        6.30      1.91 o 
   4   1   2     1102.40     1134.87     29.98 o 
   5   1   2      496.47      515.83     17.41 o 
   6   1   2      278.76      274.72     11.85 o 
   7   1   2      676.85      650.07     32.55 o 
   8   1   2       56.29       57.79      8.06 o 
  -8   2   2      141.80      159.11     19.82 o 
  -7   2   2        6.89       11.09      5.44 o 
  -6   2   2     1061.36     1027.67     42.58 o 
  -5   2   2       98.63       93.61      6.51 o 
  -4   2   2     1294.45     1233.92     32.73 o 
  -3   2   2      511.62      560.64     15.19 o 
  -2   2   2      197.67      156.17      6.01 o 
  -1   2   2     4261.31     4048.23    105.60 o 
   0   2   2       16.40       16.48      1.04 o 
   1   2   2      513.64      523.81     13.64 o 
   2   2   2     3383.07     3561.26    101.52 o 
   3   2   2     1574.04     1589.22     42.41 o 
   4   2   2      845.63      778.12     19.03 o 
   5   2   2      374.49      369.50     13.47 o 
   6   2   2      469.24      435.27     17.21 o 
   7   2   2       83.91       82.23      7.54 o 
   8   2   2       10.39       10.13      6.46 o 
   9   2   2       20.07       16.82      7.59 o 
  -8   3   2      109.48      102.89     15.80 o 
  -7   3   2        9.58        8.13      5.64 o 
  -6   3   2      115.15      104.92      9.62 o 
  -5   3   2      157.19      138.89      8.26 o 
  -4   3   2      108.89       99.42      4.23 o 
  -3   3   2     1438.43     1479.52     48.50 o 
  -2   3   2     2321.39     2335.09     66.42 o 
  -1   3   2      504.18      500.96     13.61 o 
   0   3   2     2644.97     2617.81     68.43 o 
   1   3   2     3483.13     3405.51     97.50 o 
   2   3   2     1247.95     1288.11     37.08 o 
   3   3   2     1122.89     1200.88     33.32 o 
   4   3   2      131.89      135.42      6.51 o 
   5   3   2      923.97      837.01     26.76 o 
   6   3   2      412.52      418.02     18.41 o 
   7   3   2      415.68      417.81     19.95 o 
   8   3   2       16.16       10.44      6.26 o 
   9   3   2      264.80      300.55     19.32 o 
  -7   4   2      199.36      201.39     14.51 o 
  -6   4   2      141.10      138.87     10.76 o 
  -5   4   2       72.49       78.43      6.01 o 
  -4   4   2     1022.28     1035.82     27.94 o 
  -3   4   2       32.46       38.27      2.53 o 
  -2   4   2      920.27      907.76     26.57 o 
  -1   4   2      358.56      410.57     12.48 o 
   0   4   2        4.11       19.64      1.70 o 
   1   4   2     8243.36     7379.56    195.44 o 
   2   4   2      735.52      721.33     19.81 o 
   3   4   2     2557.29     2786.30     71.22 o 
   4   4   2      579.55      590.12     14.66 o 
   5   4   2     1007.42      973.32     35.88 o 
   6   4   2        2.55        6.42      3.52 o 
   7   4   2      158.68      148.30      8.50 o 
   8   4   2        1.27        4.62      7.32 o 
   9   4   2       58.81       63.83      8.98 o 
  -7   5   2        7.71        3.45      9.48 o 
  -6   5   2       10.83       18.38      5.69 o 
  -5   5   2        3.75        2.73      3.31 o 
  -4   5   2        1.91        2.43      2.06 o 
  -3   5   2     2067.97     2048.69     50.97 o 
  -2   5   2       78.59       76.28      3.51 o 
  -1   5   2     4005.02     4003.26    113.60 o 
   0   5   2      465.08      432.41     19.66 o 
   1   5   2       93.98       71.78      2.84 o 
   2   5   2      293.94      336.43      9.60 o 
   3   5   2     1270.44     1196.46     39.93 o 
   4   5   2       17.28       10.97      2.43 o 
   5   5   2      173.37      169.75      6.11 o 
   6   5   2      439.05      469.54     20.60 o 
   7   5   2      488.45      477.03     22.31 o 
   8   5   2      166.31      187.59     17.23 o 
   9   5   2      156.68      152.50     22.98 o 
  -6   6   2        1.94       -0.57      8.33 o 
  -5   6   2      572.09      564.65     28.47 o 
  -4   6   2      206.89      200.01     10.56 o 
  -3   6   2      492.33      501.00     14.85 o 
  -2   6   2      142.48      146.72      5.53 o 
  -1   6   2      118.37      108.94      4.82 o 
   0   6   2      235.38      212.30     13.42 o 
   1   6   2       49.30       35.29      3.75 o 
   2   6   2     1320.94     1409.45     48.59 o 
   3   6   2     4338.37     4272.88    100.85 o 
   4   6   2      448.35      437.72     11.58 o 
   5   6   2      813.90      845.23     23.63 o 
   6   6   2       20.15       15.63      4.57 o 
   7   6   2       21.27       47.96     12.35 o 
   8   6   2       14.93       20.39     12.06 o 
   9   6   2       41.65       48.25     16.37 o 
  -6   7   2        5.74        6.89     10.05 o 
  -5   7   2        0.28       -1.72      7.47 o 
  -4   7   2      139.73      136.82     10.15 o 
  -3   7   2        5.64        5.02      2.31 o 
  -2   7   2      243.07      244.01      8.32 o 
  -1   7   2     1356.75     1233.50     33.71 o 
   0   7   2      376.21      377.42     11.39 o 
   1   7   2     2994.83     3083.91     74.52 o 
   2   7   2       28.65       26.09      2.80 o 
   3   7   2       48.47       44.14      2.70 o 
   4   7   2       10.18       10.27      2.09 o 
   5   7   2       29.38       43.15      7.27 o 
   6   7   2      365.27      384.34     18.94 o 
   7   7   2       38.24       35.33     12.64 o 
   8   7   2      857.02      870.79     68.07 o 
   9   7   2       89.74       97.36     20.10 o 
  -5   8   2      213.24      184.10     19.24 o 
  -4   8   2       33.21       40.38      7.18 o 
  -3   8   2      458.44      449.54     19.54 o 
  -2   8   2      112.56      107.21      5.20 o 
  -1   8   2       37.42       37.71      4.45 o 
   0   8   2      230.13      260.71     13.26 o 
   1   8   2        4.31        4.99      2.91 o 
   2   8   2     1123.44     1063.29     28.94 o 
   3   8   2        9.97       12.72      2.45 o 
   4   8   2     1952.33     1778.74     47.36 o 
   5   8   2      791.22      806.61     35.30 o 
   6   8   2      119.22      124.04      7.24 o 
   7   8   2      123.17      116.60     18.96 o 
   8   8   2        3.40        0.86     10.63 o 
   9   8   2       92.53       80.13     19.24 o 
  -4   9   2       31.82       36.29      7.07 o 
  -3   9   2        0.95       -1.63      3.29 o 
  -2   9   2      569.77      564.68     18.91 o 
  -1   9   2      170.81      175.61      8.05 o 
   0   9   2      814.12      806.65     27.31 o 
   1   9   2      363.75      301.60     13.67 o 
   2   9   2      697.63      647.11     20.40 o 
   3   9   2      222.01      218.98     10.59 o 
   4   9   2       18.92       24.89      3.07 o 
   5   9   2      167.52      147.14      6.67 o 
   6   9   2       66.40       67.84      5.45 o 
   7   9   2       90.93      105.59     11.80 o 
   8   9   2      199.02      202.37     16.88 o 
  -3  10   2       22.98       25.35      7.86 o 
  -2  10   2       54.32       53.41      6.05 o 
  -1  10   2       49.18       52.64      9.16 o 
   0  10   2       75.42       72.72      7.48 o 
   1  10   2       13.27       14.71      4.64 o 
   2  10   2      312.85      301.37     10.44 o 
   3  10   2      274.58      251.46     13.28 o 
   4  10   2      549.52      521.60     20.62 o 
   5  10   2       39.60       38.00      4.17 o 
   6  10   2     1023.21     1014.13     31.79 o 
   7  10   2       51.45       68.05     14.93 o 
   8  10   2       16.66       25.49     10.91 o 
  -2  11   2      194.18      173.79     11.13 o 
  -1  11   2       66.34       63.61      6.82 o 
   0  11   2      560.03      530.80     23.35 o 
   1  11   2      174.09      171.03      8.67 o 
   2  11   2      287.43      272.50     12.50 o 
   3  11   2        1.99        7.20      3.28 o 
   4  11   2      153.37      167.13     11.32 o 
   5  11   2       25.45       18.35      3.90 o 
   6  11   2       29.94       33.24      5.03 o 
   7  11   2      278.85      272.49     19.99 o 
  -1  12   2        1.20        0.92      4.18 o 
   0  12   2       88.63       87.59      6.79 o 
   1  12   2       88.63       84.52      7.11 o 
   2  12   2        3.10        3.91      3.73 o 
   3  12   2      153.63      148.11      7.93 o 
   4  12   2      274.44      254.83     10.70 o 
   5  12   2      445.85      424.05     16.95 o 
   6  12   2       75.54       87.18      7.57 o 
   1  13   2      198.15      190.94     10.28 o 
   2  13   2      106.30      113.73      7.86 o 
   3  13   2      138.45      139.58      8.63 o 
   4  13   2       27.46       34.76      9.56 o 
   5  13   2       27.96       24.53      5.45 o 
  -5 -11   3       23.32       23.83      7.71 o 
  -4 -11   3       75.21       71.58      9.25 o 
  -3 -11   3        5.32        6.90      6.43 o 
  -2 -11   3       52.24       45.81      8.22 o 
  -1 -11   3       86.08       79.11      9.64 o 
   0 -11   3       80.15       78.16     15.71 o 
  -7 -10   3       13.41       19.15      7.19 o 
  -6 -10   3        2.10        1.19      5.85 o 
  -5 -10   3      338.76      388.88     20.41 o 
  -4 -10   3      183.76      176.04     12.57 o 
  -3 -10   3      403.45      386.14     29.55 o 
  -2 -10   3      312.47      311.36     20.86 o 
  -1 -10   3       22.95       26.05      8.69 o 
   0 -10   3        6.13        3.63      5.75 o 
   1 -10   3        7.02        8.93      6.39 o 
  -7  -9   3      151.78      146.85     11.57 o 
  -6  -9   3      259.91      261.89     21.92 o 
  -5  -9   3      134.55      150.07      9.45 o 
  -4  -9   3      125.54      130.81     10.16 o 
  -3  -9   3       71.22       69.20      7.73 o 
  -2  -9   3        0.48        3.61      4.81 o 
  -1  -9   3      294.17      279.38     15.96 o 
   0  -9   3        7.44       10.04      5.35 o 
   1  -9   3      607.90      594.09     28.10 o 
   2  -9   3       84.41       85.45      9.67 o 
   3  -9   3      142.06      164.85     28.15 o 
  -8  -8   3       47.35       78.34     10.69 o 
  -7  -8   3       40.22       40.23      8.42 o 
  -6  -8   3       34.96       33.37      6.34 o 
  -5  -8   3      292.77      299.30     13.01 o 
  -4  -8   3      178.25      209.51     10.44 o 
  -3  -8   3      554.35      546.90     20.90 o 
  -2  -8   3      161.47      145.19     12.89 o 
  -1  -8   3     1083.20      995.70     38.16 o 
   0  -8   3       67.67       83.13      7.91 o 
   1  -8   3      171.39      173.54     22.96 o 
   2  -8   3       65.66       73.99      8.13 o 
   3  -8   3        0.40        0.23      4.97 o 
   4  -8   3       55.14       61.92     10.87 o 
  -8  -7   3       43.59       69.22      9.94 o 
  -7  -7   3      596.64      693.02     48.82 o 
  -6  -7   3      145.30      141.10     10.21 o 
  -5  -7   3     1111.71     1133.02     37.53 o 
  -4  -7   3       53.00       51.18      4.77 o 
  -3  -7   3       35.67       35.90      4.19 o 
  -2  -7   3       99.07       95.44      6.31 o 
  -1  -7   3        1.28        7.92      3.72 o 
   0  -7   3      558.17      527.27     18.13 o 
   1  -7   3      112.27      118.38      6.53 o 
   2  -7   3      129.39      134.24      8.00 o 
   3  -7   3      397.31      412.96     19.13 o 
   4  -7   3       68.15       64.94     10.04 o 
  -8  -6   3       30.48       47.04      8.87 o 
  -7  -6   3      324.73      378.98     22.53 o 
  -6  -6   3       28.28       41.51     14.05 o 
  -5  -6   3       84.89       84.95      5.79 o 
  -4  -6   3        8.60       19.34      6.92 o 
  -3  -6   3     1193.10     1170.31     37.74 o 
  -2  -6   3     2264.78     2257.71     98.20 o 
  -1  -6   3      643.54      685.46     27.87 o 
   0  -6   3      617.30      593.31     28.96 o 
   1  -6   3      271.39      263.23     10.28 o 
   2  -6   3      100.07       93.56      5.71 o 
   3  -6   3       20.61       21.69      4.41 o 
   4  -6   3      322.37      347.49     35.04 o 
   5  -6   3        1.37       -4.31      7.47 o 
  -9  -5   3       30.80       37.62     14.65 o 
  -8  -5   3      180.71      223.73     24.70 o 
  -7  -5   3      179.07      159.11     19.82 o 
  -6  -5   3      954.45      942.74     38.37 o 
  -5  -5   3      437.03      432.47     14.90 o 
  -4  -5   3       46.51       48.52      3.94 o 
  -3  -5   3     1015.64      933.72     28.67 o 
  -2  -5   3      287.88      291.61     11.06 o 
  -1  -5   3       23.94       34.45      2.58 o 
   0  -5   3      191.49      176.26      9.68 o 
   1  -5   3      201.38      197.84      9.64 o 
   2  -5   3     1297.08     1280.70     39.50 o 
   3  -5   3       87.48       94.30      5.64 o 
   4  -5   3      583.82      624.08     32.84 o 
   5  -5   3       15.89       17.30      7.05 o 
   6  -5   3       94.49       96.21     14.93 o 
  -9  -4   3       65.33       80.42     16.66 o 
  -8  -4   3      114.47      138.19     13.21 o 
  -7  -4   3      300.05      300.93     28.35 o 
  -6  -4   3      148.48      143.09      8.17 o 
  -5  -4   3      139.30      144.61      6.41 o 
  -4  -4   3     1677.30     1629.06     47.61 o 
  -3  -4   3      824.12      796.97     23.16 o 
  -2  -4   3      666.83      669.83     19.58 o 
  -1  -4   3     1377.71     1486.82     41.94 o 
   0  -4   3     3289.50     3342.36    101.26 o 
   1  -4   3       33.59       43.81      3.38 o 
   2  -4   3      551.62      498.90     19.42 o 
   3  -4   3       50.93       53.47      4.14 o 
   4  -4   3      162.76      161.22     10.54 o 
   5  -4   3       59.42       65.88      8.76 o 
   6  -4   3       73.52       78.69     12.92 o 
  -9  -3   3        1.08       -0.86      6.69 o 
  -8  -3   3      228.60      256.49     16.49 o 
  -7  -3   3       45.55       53.44      6.35 o 
  -6  -3   3      541.41      541.84     23.96 o 
  -5  -3   3      242.67      239.47      9.67 o 
  -4  -3   3     3514.50     3472.98     85.53 o 
  -3  -3   3       88.37      108.28      5.02 o 
  -2  -3   3      756.69      793.53     22.58 o 
  -1  -3   3       29.83       39.38      2.15 o 
   0  -3   3     2537.21     2751.68     71.42 o 
   1  -3   3      400.05      383.54     11.68 o 
   2  -3   3      327.16      307.37     11.58 o 
   3  -3   3      867.03      895.01     32.18 o 
   4  -3   3      501.35      527.34     23.80 o 
   5  -3   3      116.57      107.63      9.88 o 
   6  -3   3      243.60      249.00     21.54 o 
   7  -3   3       58.29       49.11     11.20 o 
  -9  -2   3       31.43       42.35      8.76 o 
  -8  -2   3      297.43      297.63     25.42 o 
  -7  -2   3        3.64        3.16      4.53 o 
  -6  -2   3       85.98      100.71     10.87 o 
  -5  -2   3      144.65      147.91     12.38 o 
  -4  -2   3      647.16      642.05     18.42 o 
  -3  -2   3      136.33      142.78      4.52 o 
  -2  -2   3     1795.71     1837.74     48.01 o 
  -1  -2   3     1607.65     1623.23     42.36 o 
   0  -2   3      523.39      525.72     15.11 o 
   1  -2   3     2188.02     2280.85     59.52 o 
   2  -2   3     2977.72     3156.62     80.03 o 
   3  -2   3      903.03      891.33     27.05 o 
   4  -2   3      115.72      116.66      7.75 o 
   5  -2   3      330.60      313.02     15.53 o 
   6  -2   3      189.03      174.62     16.37 o 
   7  -2   3      115.47      114.59     14.36 o 
  -9  -1   3       29.62       33.33      8.83 o 
  -8  -1   3       18.13       16.87      6.62 o 
  -7  -1   3      166.59      173.22     20.97 o 
  -6  -1   3     1346.40     1332.97     54.07 o 
  -5  -1   3      329.07      328.31     12.95 o 
  -4  -1   3     1727.23     1729.73     51.83 o 
  -3  -1   3      532.19      522.07     14.26 o 
  -2  -1   3     1285.57     1338.94     34.85 o 
  -1  -1   3      761.36      783.70     20.66 o 
   0  -1   3      321.14      306.92      8.95 o 
   1  -1   3     3225.93     3343.29     91.05 o 
   2  -1   3     2358.27     2530.58     62.35 o 
   3  -1   3     1351.62     1409.20     39.73 o 
   4  -1   3       13.52       14.51      3.17 o 
   5  -1   3      754.37      734.38     23.85 o 
   6  -1   3        1.68        0.57      5.74 o 
   7  -1   3       62.21       56.58     10.91 o 
   8  -1   3       23.36       22.69     10.34 o 
  -8   0   3      118.31      119.11     10.90 o 
  -7   0   3        8.35        3.86      5.44 o 
  -6   0   3      249.59      244.52     13.08 o 
  -5   0   3      102.16      113.00      5.36 o 
  -4   0   3      435.50      451.22     17.38 o 
  -3   0   3     2259.32     2160.75     68.68 o 
  -2   0   3     1708.31     1813.40     49.14 o 
  -1   0   3     3441.80     3447.30     91.30 o 
   0   0   3     2608.73     2742.26     74.13 o 
   1   0   3     2562.61     2674.88     77.06 o 
   2   0   3      283.44      318.31      8.96 o 
   3   0   3     2075.32     2271.73     63.30 o 
   4   0   3      199.62      210.50      9.75 o 
   5   0   3      880.67      884.19     28.37 o 
   6   0   3       77.35       73.49      5.87 o 
   7   0   3      442.24      453.20     32.45 o 
   8   0   3      166.06      168.01     17.81 o 
  -8   1   3        2.43        1.26      6.58 o 
  -7   1   3      727.99      731.79     54.57 o 
  -6   1   3       28.02       25.60      4.73 o 
  -5   1   3     1899.46     1839.70     72.11 o 
  -4   1   3     1096.40     1125.81     36.02 o 
  -3   1   3      160.88      164.11      8.75 o 
  -2   1   3      667.53      740.93     19.46 o 
  -1   1   3      805.61      728.43     21.08 o 
   0   1   3      261.12      278.97      8.70 o 
   1   1   3     1107.24     1079.01     30.32 o 
   2   1   3      553.51      644.43     17.94 o 
   3   1   3     2533.54     2427.37     67.52 o 
   4   1   3     1292.71     1322.69     34.01 o 
   5   1   3      543.92      528.42     16.89 o 
   6   1   3       34.51       37.02      5.01 o 
   7   1   3      493.57      501.25     26.25 o 
   8   1   3       35.10       30.16      9.19 o 
  -8   2   3       94.10       90.57     10.54 o 
  -7   2   3      220.37      198.39     14.03 o 
  -6   2   3       35.51       35.64      6.08 o 
  -5   2   3      193.53      205.84     10.97 o 
  -4   2   3      272.63      279.42     10.16 o 
  -3   2   3      960.04     1039.69     30.23 o 
  -2   2   3       19.94       23.71      3.46 o 
  -1   2   3     6744.91     6449.38    151.39 o 
   0   2   3     1405.51     1478.36     42.37 o 
   1   2   3     3146.36     3172.44     80.11 o 
   2   2   3     1319.33     1377.41     34.28 o 
   3   2   3      381.75      419.59     12.66 o 
   4   2   3      893.18      890.78     24.52 o 
   5   2   3      328.58      307.19     11.77 o 
   6   2   3      376.59      330.38     13.95 o 
   7   2   3       94.47      100.13     10.33 o 
   8   2   3      172.05      173.17     13.11 o 
  -8   3   3       23.14       19.38      7.48 o 
  -7   3   3        1.61        2.86      7.04 o 
  -6   3   3      111.00      114.44      9.61 o 
  -5   3   3      871.63      834.96     34.65 o 
  -4   3   3        8.37        8.79      1.93 o 
  -3   3   3     3294.56     3141.67     78.34 o 
  -2   3   3      743.61      817.26     21.93 o 
  -1   3   3      133.88      137.71      4.75 o 
   0   3   3      327.61      292.36      9.67 o 
   1   3   3      259.79      299.31      8.68 o 
   2   3   3     2644.93     2677.07     77.33 o 
   3   3   3      369.18      395.29     11.53 o 
   4   3   3     1703.05     1763.88     50.02 o 
   5   3   3     1126.24     1054.83     30.07 o 
   6   3   3      942.06     1016.76     36.54 o 
   7   3   3        1.37        0.67      4.34 o 
   8   3   3       21.01       17.49      6.26 o 
   9   3   3        2.49        3.94      6.89 o 
  -7   4   3      265.91      276.00     25.56 o 
  -6   4   3       27.56       27.25      7.47 o 
  -5   4   3      121.96      111.76      7.65 o 
  -4   4   3      240.56      236.93      8.82 o 
  -3   4   3       68.64       88.53      9.22 o 
  -2   4   3     2726.22     2761.03     72.40 o 
  -1   4   3      971.16     1032.33     27.56 o 
   0   4   3     1719.87     1688.63     38.60 o 
   1   4   3     1960.43     1984.81     43.16 o 
   2   4   3      917.62      856.69     26.78 o 
   3   4   3      280.04      302.83      9.53 o 
   4   4   3       90.68       72.16      8.26 o 
   5   4   3       35.36       40.03      5.29 o 
   6   4   3      147.93      141.85      6.75 o 
   7   4   3        2.66        1.60      3.32 o 
   8   4   3      352.38      339.57     19.94 o 
   9   4   3       29.36       33.59      8.02 o 
  -7   5   3        0.91       -4.03      6.29 o 
  -6   5   3      251.18      245.56     22.40 o 
  -5   5   3       38.34       40.52      3.95 o 
  -4   5   3      870.18      847.73     29.17 o 
  -3   5   3      563.19      597.85     16.85 o 
  -2   5   3      155.14      171.70      5.75 o 
  -1   5   3      857.62      755.88     19.03 o 
   0   5   3      410.41      390.31     11.83 o 
   1   5   3      128.56      127.66      6.89 o 
   2   5   3      838.33      848.83     25.34 o 
   3   5   3      699.11      766.22     42.39 o 
   4   5   3     3771.49     3708.81     92.76 o 
   5   5   3       71.00       69.27      3.38 o 
   6   5   3      602.47      609.79     24.89 o 
   7   5   3       67.18       74.09     12.35 o 
   8   5   3       72.90       79.81      9.00 o 
   9   5   3       54.16       59.45     16.66 o 
  -6   6   3       69.58       69.19      8.76 o 
  -5   6   3       65.95       60.95      7.51 o 
  -4   6   3        0.66        2.64      4.25 o 
  -3   6   3        9.65       18.77      2.23 o 
  -2   6   3      849.07      839.92     23.08 o 
  -1   6   3      158.26      149.68      6.81 o 
   0   6   3     2295.37     2106.04     55.69 o 
   1   6   3     1015.31     1065.25     29.07 o 
   2   6   3     1604.18     1558.52     40.30 o 
   3   6   3       32.50       49.55      3.20 o 
   4   6   3      722.92      655.61     18.02 o 
   5   6   3       31.18       28.52      2.30 o 
   6   6   3        1.88        5.05      3.09 o 
   7   6   3      492.28      497.14     43.08 o 
   8   6   3       68.79       86.73     17.23 o 
   9   6   3       85.02       98.22     19.53 o 
  -6   7   3       63.72       57.44     12.64 o 
  -5   7   3       29.69       18.81      5.89 o 
  -4   7   3      609.88      583.69     29.05 o 
  -3   7   3       72.27       86.83      4.17 o 
  -2   7   3     1432.55     1423.03     35.93 o 
  -1   7   3        6.65       11.98      1.82 o 
   0   7   3       83.91       86.33      3.71 o 
   1   7   3       86.78       71.80      3.64 o 
   2   7   3       73.88       52.07      4.71 o 
   3   7   3      892.57      781.17     20.75 o 
   4   7   3       41.65       48.26      3.39 o 
   5   7   3     1174.20     1118.00     37.07 o 
   6   7   3      749.79      745.65     52.55 o 
   7   7   3       29.40       22.40     12.64 o 
   8   7   3      120.32      159.68     21.83 o 
   9   7   3        3.89        4.02     13.50 o 
  -5   8   3        3.77       -0.86      7.47 o 
  -4   8   3      216.42      220.75     13.79 o 
  -3   8   3      108.58      130.65      5.78 o 
  -2   8   3        7.51        8.20      2.24 o 
  -1   8   3      173.86      163.80      5.83 o 
   0   8   3      842.49      832.08     20.07 o 
   1   8   3     1126.22     1066.94     28.88 o 
   2   8   3      988.58     1018.19     32.01 o 
   3   8   3     1045.74     1039.92     28.45 o 
   4   8   3      121.20      132.53      8.06 o 
   5   8   3      169.17      189.19     14.70 o 
   6   8   3        6.71        9.79      3.34 o 
   7   8   3      179.64      131.25     20.97 o 
   8   8   3        2.56       -8.90     12.06 o 
   9   8   3      218.17      216.26     28.15 o 
  -4   9   3       40.02       53.77     10.77 o 
  -3   9   3      238.14      237.26      9.22 o 
  -2   9   3      115.25      114.12      5.23 o 
  -1   9   3      104.31      117.50      5.81 o 
   0   9   3      426.52      434.03     14.38 o 
   1   9   3      222.75      235.97     11.48 o 
   2   9   3       27.06       35.92      5.61 o 
   3   9   3      192.83      207.48      9.22 o 
   4   9   3      334.54      317.35     12.19 o 
   5   9   3      536.31      515.69     15.97 o 
   6   9   3       50.61       53.11      5.78 o 
   7   9   3      924.58      810.19     65.48 o 
   8   9   3       24.46       22.11     13.50 o 
  -3  10   3        5.42        7.29      5.12 o 
  -2  10   3       16.88       20.10      4.11 o 
  -1  10   3      521.42      548.29     19.39 o 
   0  10   3      233.23      239.95      9.46 o 
   1  10   3      614.23      588.72     19.06 o 
   2  10   3      148.90      139.67      6.79 o 
   3  10   3      690.02      640.69     18.96 o 
   4  10   3        5.41        5.81      2.92 o 
   5  10   3      238.09      226.13      8.97 o 
   6  10   3       23.96       19.48      4.58 o 
   7  10   3       70.83       64.06     10.08 o 
   8  10   3      114.12      137.81     14.63 o 
  -2  11   3       22.50       21.23      4.78 o 
  -1  11   3      313.50      321.23     13.28 o 
   0  11   3        1.41        2.12      3.53 o 
   1  11   3      241.97      241.69     10.66 o 
   2  11   3        1.91        1.18      3.32 o 
   3  11   3      265.21      252.08     11.39 o 
   4  11   3      201.46      180.10      9.16 o 
   5  11   3      252.03      251.08     10.27 o 
   6  11   3      312.92      317.16     12.32 o 
   7  11   3       38.19       57.61     22.40 o 
  -1  12   3       19.37       24.84      4.96 o 
   0  12   3       38.53       45.84      5.55 o 
   1  12   3      135.45      136.42      8.00 o 
   2  12   3      374.99      361.54     13.34 o 
   3  12   3      169.01      159.18      8.50 o 
   4  12   3       41.91       50.79      4.89 o 
   5  12   3      245.87      298.45     19.22 o 
   6  12   3       30.52       31.99      4.91 o 
   7  12   3       17.30       12.65      7.96 o 
   1  13   3       21.77       24.02      5.29 o 
   2  13   3       70.47       70.49      6.62 o 
   3  13   3        0.34        3.66      3.90 o 
   4  13   3       97.70       98.01      7.09 o 
   5  13   3       51.86       48.50      6.98 o 
  -4 -11   4      118.81      153.10     12.97 o 
  -3 -11   4       66.34       66.27      9.37 o 
  -2 -11   4      264.72      258.42     25.13 o 
  -6 -10   4       99.42      102.07     11.95 o 
  -5 -10   4      367.55      403.85     21.29 o 
  -4 -10   4       22.74       22.84      6.81 o 
  -3 -10   4      145.73      149.26     11.80 o 
  -2 -10   4       39.22       40.31      7.43 o 
  -1 -10   4        1.90        0.92      5.81 o 
   0 -10   4      240.07      249.69     16.23 o 
  -7  -9   4      271.65      313.28     23.91 o 
  -6  -9   4      165.79      202.43     13.44 o 
  -5  -9   4        0.91        0.05      5.28 o 
  -4  -9   4       44.68       45.99      7.17 o 
  -3  -9   4      142.78      134.09     10.62 o 
  -2  -9   4      241.06      245.13     14.83 o 
  -1  -9   4       23.81       31.09      6.56 o 
   0  -9   4      803.18      763.98     34.45 o 
   1  -9   4       44.99       56.62      8.08 o 
   2  -9   4       26.95       30.69      7.63 o 
  -7  -8   4       73.37       85.76     10.07 o 
  -6  -8   4      615.98      627.91     28.07 o 
  -5  -8   4       64.78       68.97      6.44 o 
  -4  -8   4     1059.59     1030.53     39.38 o 
  -3  -8   4      268.57      269.38     13.83 o 
  -2  -8   4       67.53       59.51      6.85 o 
  -1  -8   4       44.86       39.98      7.66 o 
   0  -8   4        0.93        2.12      4.57 o 
   1  -8   4      175.32      197.37     15.31 o 
   2  -8   4       63.10       77.25      8.82 o 
   3  -8   4        4.29        4.04      5.34 o 
  -8  -7   4      333.64      365.84     22.41 o 
  -7  -7   4        1.58        1.24      5.93 o 
  -6  -7   4       17.99       25.09      5.96 o 
  -5  -7   4       85.58       70.49      7.19 o 
  -4  -7   4      179.34      169.07     10.41 o 
  -3  -7   4       86.97       85.20      5.88 o 
  -2  -7   4      368.16      372.14     16.61 o 
  -1  -7   4      859.18      821.93     31.71 o 
   0  -7   4      732.97      677.20     26.61 o 
   1  -7   4       50.28       46.74      4.98 o 
   2  -7   4      421.67      434.48     17.65 o 
   3  -7   4       80.20       77.77      7.60 o 
   4  -7   4        2.65        5.67      7.50 o 
  -8  -6   4      186.60      210.71     21.83 o 
  -7  -6   4       71.14       97.50     10.18 o 
  -6  -6   4      449.43      452.84     20.85 o 
  -5  -6   4      524.31      534.59     20.60 o 
  -4  -6   4      575.39      578.59     20.28 o 
  -3  -6   4       27.84       24.30      3.65 o 
  -2  -6   4     1207.40     1182.05     39.54 o 
  -1  -6   4        1.53        3.38      3.11 o 
   0  -6   4        8.61       14.97      3.48 o 
   1  -6   4      295.02      273.74     15.34 o 
   2  -6   4       34.69       34.65      4.70 o 
   3  -6   4      672.55      691.29     28.85 o 
   4  -6   4       10.53        7.76      6.43 o 
   5  -6   4       39.44       54.28     12.35 o 
  -8  -5   4      128.80      163.48     16.80 o 
  -7  -5   4       16.46       24.96      6.68 o 
  -6  -5   4      879.31      914.71     37.35 o 
  -5  -5   4       31.93       37.41      4.97 o 
  -4  -5   4       32.95       35.94      3.72 o 
  -3  -5   4      740.70      734.48     37.23 o 
  -2  -5   4      783.16      763.83     24.96 o 
  -1  -5   4     1510.66     1387.46     45.98 o 
   0  -5   4       35.91       34.31      3.98 o 
   1  -5   4      870.65      822.33     30.58 o 
   2  -5   4      103.92      113.87      7.42 o 
   3  -5   4       46.00       37.84      4.76 o 
   4  -5   4       81.66       95.38     10.30 o 
   5  -5   4      129.70      119.96     22.69 o 
  -9  -4   4       48.91       60.60     15.22 o 
  -8  -4   4      181.80      206.45     14.97 o 
  -7  -4   4      644.80      666.36     33.28 o 
  -6  -4   4       89.34       91.90      5.66 o 
  -5  -4   4      221.11      220.91     17.47 o 
  -4  -4   4     1176.69     1153.66     34.50 o 
  -3  -4   4     1485.46     1445.16     42.70 o 
  -2  -4   4      473.59      480.00     14.59 o 
  -1  -4   4      250.94      259.42     12.52 o 
   0  -4   4        0.04        0.83      1.82 o 
   1  -4   4      468.72      451.64     18.00 o 
   2  -4   4      371.42      388.56     16.04 o 
   3  -4   4      647.26      622.47     20.72 o 
   4  -4   4       21.45       18.03      6.35 o 
   5  -4   4      528.62      578.62     31.74 o 
   6  -4   4        1.88        2.58      8.04 o 
  -9  -3   4      159.52      153.72     13.59 o 
  -8  -3   4      205.10      202.84     15.11 o 
  -7  -3   4      493.04      487.67     23.01 o 
  -6  -3   4        6.69        7.68      4.01 o 
  -5  -3   4       74.34       68.66      4.91 o 
  -4  -3   4       20.49       24.42      2.72 o 
  -3  -3   4      651.94      653.89     20.10 o 
  -2  -3   4      224.35      242.64      8.81 o 
  -1  -3   4      778.11      738.82     21.06 o 
   0  -3   4      941.99      852.25     26.62 o 
   1  -3   4     2230.43     2324.16     69.77 o 
   2  -3   4       14.84       12.48      2.95 o 
   3  -3   4      911.45      905.04     40.09 o 
   4  -3   4      155.84      144.67     11.01 o 
   5  -3   4       33.47       29.23      7.22 o 
   6  -3   4       15.99       13.79      8.62 o 
   7  -3   4       50.30       47.10     12.35 o 
  -9  -2   4       49.15       46.54      9.31 o 
  -8  -2   4       53.27       61.90     10.77 o 
  -7  -2   4        9.34        8.19      4.96 o 
  -6  -2   4       50.45       57.00      5.79 o 
  -5  -2   4     4266.14     3926.48    130.88 o 
  -4  -2   4      216.27      233.06      7.17 o 
  -3  -2   4     1738.81     1810.63     49.59 o 
  -2  -2   4     2046.19     2187.92     69.56 o 
  -1  -2   4        9.93        4.53      1.10 o 
   0  -2   4      281.59      256.30      8.93 o 
   1  -2   4      335.56      305.47     11.07 o 
   2  -2   4     1525.58     1617.86     49.37 o 
   3  -2   4      175.60      180.93     10.73 o 
   4  -2   4     1130.69     1112.38     39.54 o 
   5  -2   4      189.15      189.35     19.67 o 
   6  -2   4       13.87       15.80      7.47 o 
   7  -2   4       74.97       76.68     12.06 o 
  -8  -1   4       74.39       75.51      9.52 o 
  -7  -1   4      182.90      163.86     12.21 o 
  -6  -1   4       13.41       13.77      4.17 o 
  -5  -1   4      883.37      871.00     31.15 o 
  -4  -1   4      316.48      339.29     11.05 o 
  -3  -1   4      119.22      105.90      6.76 o 
  -2  -1   4     1077.33     1004.87     29.50 o 
  -1  -1   4     2440.32     2535.65     65.47 o 
   0  -1   4     2216.41     2321.45     68.11 o 
   1  -1   4      925.29      886.13     23.77 o 
   2  -1   4      825.33      797.64     22.92 o 
   3  -1   4      263.04      287.68      9.24 o 
   4  -1   4      101.24      131.25     12.10 o 
   5  -1   4       78.41       70.82      6.57 o 
   6  -1   4      243.47      224.02     19.53 o 
   7  -1   4        5.22        0.86      7.18 o 
  -8   0   4       13.92        9.22      6.62 o 
  -7   0   4        0.56       -2.43      4.54 o 
  -6   0   4     1384.30     1317.02     65.64 o 
  -5   0   4       56.93       57.96      4.26 o 
  -4   0   4      475.93      429.10     15.18 o 
  -3   0   4     3864.78     3793.89    101.76 o 
  -2   0   4       43.95       69.30      3.83 o 
  -1   0   4      867.71      919.84     24.13 o 
   0   0   4     3704.59     3948.38    101.47 o 
   1   0   4      635.16      792.10     27.87 o 
   2   0   4     1234.49     1155.79     30.37 o 
   3   0   4       12.58       17.61      1.76 o 
   4   0   4     2420.65     2436.56     76.41 o 
   5   0   4       18.97       19.33      3.05 o 
   6   0   4      498.79      505.19     34.75 o 
   7   0   4        5.17        5.17      7.75 o 
   8   0   4       66.83       67.78     12.92 o 
  -8   1   4       85.28       98.83     10.83 o 
  -7   1   4      191.01      203.24     14.26 o 
  -6   1   4      415.42      449.99     20.79 o 
  -5   1   4      286.55      279.46     11.44 o 
  -4   1   4        5.32        7.93      2.05 o 
  -3   1   4        9.42       13.15      1.67 o 
  -2   1   4     3410.26     3615.83     92.75 o 
  -1   1   4       32.38       35.11      4.00 o 
   0   1   4     4301.92     4065.40    130.70 o 
   1   1   4     1287.18     1331.55     38.73 o 
   2   1   4     2855.63     2995.82     73.69 o 
   3   1   4      182.50      167.08      5.49 o 
   4   1   4      215.25      180.77     14.55 o 
   5   1   4      141.31      134.88      6.51 o 
   6   1   4       16.05       14.97      3.97 o 
   7   1   4      190.54      177.78     16.94 o 
   8   1   4        4.56        4.60      8.04 o 
  -8   2   4       66.21       63.69      9.63 o 
  -7   2   4       13.37        4.31      5.48 o 
  -6   2   4      167.77      164.13     11.64 o 
  -5   2   4        9.93        8.42      3.43 o 
  -4   2   4     2037.75     1943.90     61.50 o 
  -3   2   4      105.38      106.56      4.21 o 
  -2   2   4     3377.50     3184.23    102.85 o 
  -1   2   4     2752.22     3084.11    109.45 o 
   0   2   4       88.94       77.49      7.32 o 
   1   2   4      688.44      683.71     20.93 o 
   2   2   4     2076.12     2313.77     64.50 o 
   3   2   4     2461.09     2466.60     63.42 o 
   4   2   4      319.05      283.53      8.89 o 
   5   2   4      267.99      266.85      9.67 o 
   6   2   4     1870.15     1801.35     56.22 o 
   7   2   4       69.09       82.06     20.53 o 
   8   2   4       10.90        8.04      8.33 o 
  -8   3   4      107.33      110.47     11.76 o 
  -7   3   4       63.82       51.39      7.97 o 
  -6   3   4      911.73      863.92     41.45 o 
  -5   3   4       18.81       17.36      4.10 o 
  -4   3   4      215.26      205.14     10.01 o 
  -3   3   4       89.94       93.81      6.51 o 
  -2   3   4      164.84      154.27      8.18 o 
  -1   3   4      488.34      439.00     11.74 o 
   0   3   4     2581.90     2792.42     69.94 o 
   1   3   4     2707.18     2852.32     69.99 o 
   2   3   4     1442.83     1361.14     36.75 o 
   3   3   4      523.87      537.86     16.65 o 
   4   3   4      284.61      293.65     18.87 o 
   5   3   4       88.40       93.30      8.68 o 
   6   3   4       30.13       39.39      6.08 o 
   7   3   4       78.58       73.38      7.19 o 
   8   3   4       17.40       20.55      6.83 o 
  -7   4   4       70.21       60.30      8.83 o 
  -6   4   4        9.67       15.52      5.88 o 
  -5   4   4      181.01      181.65     10.23 o 
  -4   4   4      483.76      499.07     18.33 o 
  -3   4   4      808.76      766.56     20.96 o 
  -2   4   4     1721.52     1623.81     43.03 o 
  -1   4   4       46.06       41.61      2.08 o 
   0   4   4     2347.30     2373.76     57.95 o 
   1   4   4      521.56      670.98     23.68 o 
   2   4   4      639.01      701.29     28.58 o 
   3   4   4      992.60      979.17     29.76 o 
   4   4   4       12.79       12.70      3.74 o 
   5   4   4     3898.81     3786.15    108.12 o 
   6   4   4        5.91        8.09      2.86 o 
   7   4   4      147.96      159.45     10.53 o 
   8   4   4      235.92      236.77     16.00 o 
   9   4   4        2.45        3.89      7.10 o 
  -7   5   4       92.15       99.00     10.45 o 
  -6   5   4        3.80        2.34      5.56 o 
  -5   5   4       93.84       99.99      8.63 o 
  -4   5   4     1051.45     1013.96     35.77 o 
  -3   5   4      369.07      348.02     10.40 o 
  -2   5   4      101.83      122.42      4.98 o 
  -1   5   4     1300.72     1319.01     35.52 o 
   0   5   4     1270.95     1322.82     33.02 o 
   1   5   4      789.55      712.52     17.15 o 
   2   5   4      308.83      323.67     11.09 o 
   3   5   4     2272.43     2262.97     60.33 o 
   4   5   4      117.82       91.61      6.14 o 
   5   5   4      908.51      892.50     24.80 o 
   6   5   4       34.65       34.48      3.60 o 
   7   5   4       98.06       93.50      8.70 o 
   8   5   4      142.98      151.30     13.50 o 
   9   5   4       97.13       99.71     10.73 o 
  -6   6   4        7.76        8.76      5.89 o 
  -5   6   4      550.32      538.31     27.56 o 
  -4   6   4       78.04       71.60      5.62 o 
  -3   6   4      860.78      856.21     23.78 o 
  -2   6   4      138.33      148.63      5.39 o 
  -1   6   4     2315.72     2337.59     57.82 o 
   0   6   4      105.39       75.11      7.08 o 
   1   6   4        6.50        4.14      1.23 o 
   2   6   4       74.56       75.58      3.64 o 
   3   6   4      292.37      227.28     15.02 o 
   4   6   4     1507.45     1480.93     40.33 o 
   5   6   4       27.73       31.47      2.60 o 
   6   6   4       98.65       90.67      6.47 o 
   7   6   4      900.25      891.49    101.53 o 
   8   6   4        2.47       11.78     11.78 o 
   9   6   4      126.89      118.33     21.25 o 
  -6   7   4       28.48       26.71      7.61 o 
  -5   7   4      329.62      334.74     19.28 o 
  -4   7   4       63.44       69.95      8.76 o 
  -3   7   4      205.43      230.90      7.94 o 
  -2   7   4       63.69       97.41      5.41 o 
  -1   7   4      425.25      428.47     12.59 o 
   0   7   4       99.54      105.06      4.46 o 
   1   7   4      807.62      781.99     21.96 o 
   2   7   4     2366.77     2239.87     60.27 o 
   3   7   4     1408.07     1353.12     38.60 o 
   4   7   4      126.20      120.09      6.84 o 
   5   7   4      333.29      351.00     15.43 o 
   6   7   4      153.89      154.90     25.85 o 
   7   7   4       23.16       13.79     11.49 o 
   8   7   4      207.42      206.21     25.56 o 
   9   7   4        2.59       -5.17     12.06 o 
  -5   8   4        0.61        0.57      8.33 o 
  -4   8   4       55.08       61.60      7.11 o 
  -3   8   4      676.30      676.37     18.54 o 
  -2   8   4      367.21      375.01     11.04 o 
  -1   8   4      468.02      449.51     13.41 o 
   0   8   4       18.36       23.61      2.31 o 
   1   8   4      675.22      681.34     22.37 o 
   2   8   4      280.72      303.13     17.68 o 
   3   8   4       47.69       59.05      6.13 o 
   4   8   4       29.93       31.43      3.09 o 
   5   8   4      229.90      216.21      9.89 o 
   6   8   4     1172.11     1165.55     42.01 o 
   7   8   4       30.42       31.88     14.07 o 
   8   8   4      277.21      265.95     31.02 o 
  -4   9   4       16.25       24.70      8.90 o 
  -3   9   4      263.61      288.93     10.92 o 
  -2   9   4      213.67      201.41      7.29 o 
  -1   9   4       42.56       40.42      4.60 o 
   0   9   4      233.82      214.59     15.18 o 
   1   9   4      802.23      813.95     24.74 o 
   2   9   4     1091.41     1063.14     31.60 o 
   3   9   4       20.11       18.24      2.91 o 
   4   9   4      976.67      875.15     24.73 o 
   5   9   4       41.94       51.31      8.69 o 
   6   9   4        8.07        9.20      3.71 o 
   7   9   4       10.73        8.04     13.21 o 
   8   9   4       41.22       29.87     15.80 o 
  -4  10   4      198.10      184.96     18.67 o 
  -3  10   4        2.48        0.66      3.89 o 
  -2  10   4      246.75      268.96     10.24 o 
  -1  10   4      280.77      253.96      9.68 o 
   0  10   4      349.32      351.62     17.28 o 
   1  10   4      151.95      156.10     12.22 o 
   2  10   4      155.06      166.35      7.48 o 
   3  10   4       12.65       10.62      3.09 o 
   4  10   4      341.12      327.17     11.32 o 
   5  10   4      233.95      234.90     12.18 o 
   6  10   4      240.04      263.47     10.97 o 
   7  10   4       49.57       48.53      6.86 o 
   8  10   4      191.17      164.15     15.94 o 
  -3  11   4        6.14       -5.17     12.92 o 
  -2  11   4        5.73        7.15      4.27 o 
  -1  11   4        0.12        2.08      3.64 o 
   0  11   4      385.99      391.18     15.09 o 
   1  11   4        7.98        9.42      3.62 o 
   2  11   4      100.95      108.58      6.63 o 
   3  11   4      373.88      397.16     13.81 o 
   4  11   4      443.21      416.28     14.51 o 
   5  11   4        9.12        6.80      3.71 o 
   6  11   4      450.21      526.34     25.32 o 
   7  11   4       22.53       19.89      6.03 o 
  -1  12   4       31.50       38.00      5.30 o 
   0  12   4      501.30      499.76     21.16 o 
   1  12   4       37.39       38.74      4.98 o 
   2  12   4       11.64       12.63      4.23 o 
   3  12   4       26.49       25.28      4.17 o 
   4  12   4        0.36       -0.44      3.44 o 
   5  12   4      244.65      235.99     10.40 o 
   6  12   4       11.78       10.34      4.38 o 
   7  12   4      241.37      253.66     19.63 o 
   0  13   4       58.18       54.99      6.19 o 
   1  13   4       79.95       80.09      6.93 o 
   2  13   4      165.68      166.94      9.41 o 
   3  13   4      169.22      170.28      8.75 o 
   4  13   4      153.89      163.61      8.60 o 
   5  13   4      190.84      209.06     10.06 o 
  -5 -10   5        0.69        4.59      5.84 o 
  -4 -10   5       10.22        7.98      6.21 o 
  -3 -10   5       82.64       92.36      9.95 o 
  -2 -10   5       22.24       20.46      6.98 o 
  -1 -10   5       79.32       74.24      9.64 o 
  -6  -9   5      110.59      110.89     12.06 o 
  -5  -9   5      487.02      487.47     24.05 o 
  -4  -9   5      123.58      124.46     10.57 o 
  -3  -9   5      302.55      309.18     17.30 o 
  -2  -9   5      119.35      126.84     10.70 o 
  -1  -9   5       11.13        8.60      6.15 o 
   0  -9   5        0.78       -5.32      5.32 o 
   1  -9   5       64.71       75.04      9.50 o 
  -7  -8   5       87.95       97.86      9.33 o 
  -6  -8   5      109.97      118.31      9.67 o 
  -5  -8   5       14.29       16.69      5.53 o 
  -4  -8   5       42.76       47.61      7.60 o 
  -3  -8   5        2.40        8.86      4.61 o 
  -2  -8   5       66.05       74.57     10.47 o 
  -1  -8   5      589.23      576.16     35.48 o 
   0  -8   5      115.54      115.06      9.80 o 
   1  -8   5      432.95      429.93     25.39 o 
   2  -8   5        1.59       -4.74      5.95 o 
  -8  -7   5        1.29       -1.72     11.20 o 
  -7  -7   5      292.83      312.30     19.55 o 
  -6  -7   5        2.29        5.31      4.87 o 
  -5  -7   5      603.01      677.65     44.48 o 
  -4  -7   5      332.79      334.92     13.73 o 
  -3  -7   5      238.97      226.97     11.98 o 
  -2  -7   5       23.31       20.43      4.73 o 
  -1  -7   5      557.62      565.43     25.73 o 
   0  -7   5       50.17       43.83      6.35 o 
   1  -7   5       50.33       48.98      7.20 o 
   2  -7   5       74.97       72.18      6.69 o 
   3  -7   5      122.56      137.31     10.26 o 
  -8  -6   5        4.64        9.19     11.78 o 
  -7  -6   5      410.84      488.26     27.07 o 
  -6  -6   5       69.33       71.08      7.28 o 
  -5  -6   5      454.15      473.50     19.57 o 
  -4  -6   5        1.46        2.10      3.06 o 
  -3  -6   5      121.58      112.25      6.55 o 
  -2  -6   5      631.39      604.69     30.20 o 
  -1  -6   5      212.99      215.33     11.12 o 
   0  -6   5      603.92      539.92     21.99 o 
   1  -6   5      118.30      119.50      9.08 o 
   2  -6   5       97.99       90.74      6.79 o 
   3  -6   5      173.58      153.67     12.19 o 
   4  -6   5        7.65        5.88      7.52 o 
  -8  -5   5       17.65       25.27     12.64 o 
  -7  -5   5      105.46      129.24     17.52 o 
  -6  -5   5      596.41      687.26     44.88 o 
  -5  -5   5      297.61      299.95     14.66 o 
  -4  -5   5       19.06       18.97      3.25 o 
  -3  -5   5     1712.91     1730.57     54.31 o 
  -2  -5   5      949.45      970.32     31.48 o 
  -1  -5   5       56.85       52.99      5.55 o 
   0  -5   5      326.71      297.32     13.17 o 
   1  -5   5       73.17       78.26      6.14 o 
   2  -5   5      868.78      813.71     31.07 o 
   3  -5   5        4.12        3.27      3.92 o 
   4  -5   5      352.72      350.25     22.62 o 
   5  -5   5       28.28       42.05      9.77 o 
  -8  -4   5      388.38      392.03     35.33 o 
  -7  -4   5      552.68      531.32     42.79 o 
  -6  -4   5       71.60       94.55      7.52 o 
  -5  -4   5      123.93      127.89     10.06 o 
  -4  -4   5       38.56       35.79      3.29 o 
  -3  -4   5       45.91       44.42      3.40 o 
  -2  -4   5      632.52      630.82     18.68 o 
  -1  -4   5       39.01       40.63      3.65 o 
   0  -4   5      992.15      926.91     33.77 o 
   1  -4   5      362.71      354.22     15.01 o 
   2  -4   5     1017.97      985.21     36.37 o 
   3  -4   5        2.87        2.51      4.58 o 
   4  -4   5      225.05      198.22     15.30 o 
   5  -4   5       10.75        5.00      8.76 o 
   6  -4   5        0.48       -1.44      8.90 o 
  -8  -3   5       18.04       18.24     11.49 o 
  -7  -3   5        3.83       -2.01      4.85 o 
  -6  -3   5        7.71        6.27      3.20 o 
  -5  -3   5       99.05      110.71      9.78 o 
  -4  -3   5     4719.69     4556.77    129.83 o 
  -3  -3   5      811.72      794.87     24.08 o 
  -2  -3   5      284.90      259.69      8.55 o 
  -1  -3   5     1180.76     1180.44     33.06 o 
   0  -3   5      331.45      310.88     15.33 o 
   1  -3   5      920.26      919.24     29.14 o 
   2  -3   5      368.43      373.12     15.38 o 
   3  -3   5       93.64       81.70      8.84 o 
   4  -3   5      666.06      679.87     35.06 o 
   5  -3   5       80.64       79.81     10.15 o 
   6  -3   5      145.99      150.78     16.66 o 
  -8  -2   5      315.31      330.31     23.98 o 
  -7  -2   5        4.82        7.17      5.44 o 
  -6  -2   5      813.42      778.02     33.23 o 
  -5  -2   5      302.31      285.00     10.44 o 
  -4  -2   5       59.28       51.04      3.25 o 
  -3  -2   5       53.78       54.46      3.50 o 
  -2  -2   5      154.28      173.57      6.13 o 
  -1  -2   5      535.91      542.17     15.70 o 
   0  -2   5     2130.52     2089.76     59.71 o 
   1  -2   5      729.83      720.85     22.10 o 
   2  -2   5     1007.72     1016.47     36.53 o 
   3  -2   5      258.00      277.41     17.33 o 
   4  -2   5      298.07      267.03     22.69 o 
   5  -2   5       23.36       26.27      6.91 o 
   6  -2   5       69.09       69.79     12.06 o 
   7  -2   5       80.98       78.41     12.92 o 
  -8  -1   5       64.90       60.48      9.24 o 
  -7  -1   5        8.92       14.22      5.79 o 
  -6  -1   5      344.84      353.97     24.47 o 
  -5  -1   5     1078.00      984.81     34.95 o 
  -4  -1   5      147.35      145.19      5.06 o 
  -3  -1   5       32.43       36.25      2.36 o 
  -2  -1   5     3956.65     3964.68    107.17 o 
  -1  -1   5      459.67      433.28     15.27 o 
   0  -1   5       71.84       61.95      3.56 o 
   1  -1   5      456.51      490.13     19.72 o 
   2  -1   5      156.72      165.21      5.90 o 
   3  -1   5     2585.83     2610.09    113.53 o 
   4  -1   5      167.74      162.59     10.27 o 
   5  -1   5      343.53      325.24     16.95 o 
   6  -1   5      190.95      185.82     18.38 o 
   7  -1   5       67.66       92.19     13.50 o 
  -8   0   5       23.88       27.09      7.61 o 
  -7   0   5      160.69      164.10     16.08 o 
  -6   0   5      940.11      900.05     37.69 o 
  -5   0   5        5.44        5.83      2.65 o 
  -4   0   5     2687.13     2711.63     80.29 o 
  -3   0   5      127.55      154.35      8.39 o 
  -2   0   5      857.96     1014.00     27.83 o 
  -1   0   5     2307.13     2372.16     61.19 o 
   0   0   5       36.42       33.97      1.84 o 
   1   0   5     2455.45     2370.99     77.57 o 
   2   0   5      452.21      445.94     13.59 o 
   3   0   5     1939.36     1982.62     74.28 o 
   4   0   5       74.24       73.65      5.67 o 
   5   0   5      125.03      123.72     10.71 o 
   6   0   5        7.75        4.31      6.61 o 
   7   0   5      102.08      104.54     13.79 o 
  -8   1   5      132.21      146.55     12.95 o 
  -7   1   5      134.57      121.87     11.00 o 
  -6   1   5       18.11       12.07      4.97 o 
  -5   1   5      284.71      259.87     11.09 o 
  -4   1   5      184.43      183.79     12.72 o 
  -3   1   5     2218.48     2117.37     57.39 o 
  -2   1   5      101.09       94.40      4.15 o 
  -1   1   5     1141.39     1042.23     28.76 o 
   0   1   5     1979.53     2077.81     59.36 o 
   1   1   5      470.08      549.89     16.91 o 
   2   1   5      504.53      526.62     24.04 o 
   3   1   5      228.69      262.90      8.12 o 
   4   1   5      106.26      110.73      8.24 o 
   5   1   5     1260.61     1156.85     42.95 o 
   6   1   5        4.69        3.86      3.88 o 
   7   1   5      488.93      512.08     35.90 o 
   8   1   5       95.57       98.22     13.50 o 
  -8   2   5       74.26       63.75      9.59 o 
  -7   2   5      737.60      759.02     37.81 o 
  -6   2   5       26.95       24.23      5.85 o 
  -5   2   5     1437.47     1354.10     54.39 o 
  -4   2   5      104.27      103.38      6.05 o 
  -3   2   5      337.52      383.79     18.94 o 
  -2   2   5     1255.51     1462.65     44.04 o 
  -1   2   5       85.77       79.20      7.60 o 
   0   2   5     2775.11     2802.63     84.66 o 
   1   2   5     1606.53     1669.95     63.53 o 
   2   2   5     1726.63     1801.65     50.62 o 
   3   2   5     1263.22     1119.28     29.65 o 
   4   2   5        5.73        6.52      1.92 o 
   5   2   5      648.27      615.95     22.72 o 
   6   2   5      215.06      215.10     15.30 o 
   7   2   5      159.05      142.16     14.93 o 
   8   2   5       26.48       19.53      9.19 o 
  -7   3   5       29.95       31.96      7.30 o 
  -6   3   5        1.71        3.35      5.38 o 
  -5   3   5       31.10       34.93      4.91 o 
  -4   3   5      181.90      189.85      8.49 o 
  -3   3   5     1508.32     1573.46     45.32 o 
  -2   3   5     1016.47     1000.00     29.35 o 
  -1   3   5     2840.03     2660.00     86.40 o 
   0   3   5       49.82       70.27      4.55 o 
   1   3   5     1649.68     1695.99     43.03 o 
   2   3   5      132.90      173.06      7.01 o 
   3   3   5        1.56        4.99      1.33 o 
   4   3   5     1045.50      962.91     28.08 o 
   5   3   5       18.28       17.53      3.67 o 
   6   3   5     1018.30     1009.41     32.79 o 
   7   3   5       68.72       74.50     11.20 o 
   8   3   5       12.88       17.52      8.33 o 
  -7   4   5       26.15       28.24      6.90 o 
  -6   4   5       85.34       91.54      8.83 o 
  -5   4   5      545.28      524.91     23.54 o 
  -4   4   5       65.35       63.17      4.48 o 
  -3   4   5     2072.63     2111.91     60.54 o 
  -2   4   5      137.77      138.41      8.78 o 
  -1   4   5      334.78      374.69     11.44 o 
   0   4   5       46.39       32.04      4.64 o 
   1   4   5      519.91      414.91     20.61 o 
   2   4   5     3341.71     3246.72     90.77 o 
   3   4   5       36.79       33.66      2.77 o 
   4   4   5     1546.64     1502.41     45.32 o 
   5   4   5      309.53      285.45     26.95 o 
   6   4   5      106.53      110.60      6.38 o 
   7   4   5       32.08       37.77      6.38 o 
   8   4   5      250.32      212.71     15.11 o 
  -7   5   5       95.95       99.28     15.08 o 
  -6   5   5        0.12       -5.38      5.38 o 
  -5   5   5        0.57       -2.01      4.06 o 
  -4   5   5      845.16      789.93     28.67 o 
  -3   5   5       79.34       91.95      4.13 o 
  -2   5   5      894.65      865.35     22.66 o 
  -1   5   5      818.80      830.78     19.73 o 
   0   5   5     2434.80     2519.67     63.26 o 
   1   5   5      292.76      337.66     11.97 o 
   2   5   5       66.89       83.40      6.51 o 
   3   5   5       19.96       12.69      2.68 o 
   4   5   5      466.22      421.70     28.13 o 
   5   5   5      142.37      137.62      9.23 o 
   6   5   5      134.77      120.29      8.05 o 
   7   5   5       19.91       21.14      5.90 o 
   8   5   5      320.69      374.78     21.72 o 
  -6   6   5      212.18      195.62     14.09 o 
  -5   6   5       44.26       45.66      6.80 o 
  -4   6   5      256.17      245.90     11.94 o 
  -3   6   5      212.04      195.36      6.79 o 
  -2   6   5       11.39       18.15      3.10 o 
  -1   6   5      326.08      337.23     12.52 o 
   0   6   5      355.29      327.59      8.99 o 
   1   6   5      863.91      881.12     22.58 o 
   2   6   5      344.99      351.09     10.83 o 
   3   6   5      948.67      941.82     31.15 o 
   4   6   5     3469.92     3300.59     97.42 o 
   5   6   5       47.93       50.26      4.49 o 
   6   6   5      376.84      369.70     16.60 o 
   7   6   5       52.52       78.12     16.66 o 
   8   6   5        0.88        7.18     11.20 o 
  -6   7   5        0.83        2.91      6.49 o 
  -5   7   5        0.36        5.29      5.47 o 
  -4   7   5       15.83       16.49      5.38 o 
  -3   7   5       30.95       31.56      2.90 o 
  -2   7   5     2229.85     2197.41     54.64 o 
  -1   7   5      165.08      183.66      5.81 o 
   0   7   5      503.22      489.67     13.10 o 
   1   7   5      154.27      161.99      6.37 o 
   2   7   5      515.56      551.32     18.52 o 
   3   7   5      169.64      189.29     14.14 o 
   4   7   5      223.20      227.40     11.05 o 
   5   7   5      153.98      154.60      8.39 o 
   6   7   5      225.46      215.22     19.67 o 
   7   7   5      404.90      360.15     35.90 o 
   8   7   5       95.56       88.17     17.52 o 
  -5   8   5       20.30       12.55      6.29 o 
  -4   8   5      427.13      405.89     21.98 o 
  -3   8   5        5.11        6.30      2.53 o 
  -2   8   5      232.15      274.48     12.07 o 
  -1   8   5       20.43       30.29      3.96 o 
   0   8   5        2.69        7.07      2.38 o 
   1   8   5      242.26      305.34     15.74 o 
   2   8   5      843.05      812.94     26.60 o 
   3   8   5     1648.74     1544.41     48.69 o 
   4   8   5        8.55        9.36      3.28 o 
   5   8   5      351.75      337.73     28.63 o 
   6   8   5      288.14      220.86     20.39 o 
   7   8   5       55.91       54.86     16.37 o 
   8   8   5      110.34      139.87     23.26 o 
  -4   9   5       18.27       14.34      5.99 o 
  -3   9   5      257.11      283.42     10.38 o 
  -2   9   5        3.56        4.90      2.50 o 
  -1   9   5      246.38      242.06      8.37 o 
   0   9   5     1431.43     1425.52     40.97 o 
   1   9   5      123.75      124.21     10.35 o 
   2   9   5      265.39      280.39     11.76 o 
   3   9   5      317.92      306.97     11.89 o 
   4   9   5       51.80       67.15     20.96 o 
   5   9   5      507.93      490.05     16.63 o 
   6   9   5        5.26        5.17      3.72 o 
   7   9   5      460.03      469.12     30.30 o 
   8   9   5       10.26       -6.89     12.92 o 
  -4  10   5      107.01      133.84     15.80 o 
  -3  10   5       91.76       86.83      6.36 o 
  -2  10   5       94.56       96.63      5.66 o 
  -1  10   5       40.42       41.46      4.50 o 
   0  10   5       17.89       16.48      4.18 o 
   1  10   5      427.18      416.02     14.08 o 
   2  10   5       13.12       17.15      5.09 o 
   3  10   5      278.02      244.50      9.64 o 
   4  10   5      242.15      235.45      9.40 o 
   5  10   5      589.36      589.27     22.04 o 
   6  10   5       13.11       15.46      3.90 o 
   7  10   5      324.66      336.79     18.84 o 
   8  10   5       15.68       24.99     15.22 o 
  -2  11   5        2.51        4.26      4.24 o 
  -1  11   5      478.34      525.20     17.30 o 
   0  11   5       15.38       29.42      4.29 o 
   1  11   5      778.50      776.00     26.10 o 
   2  11   5      278.55      263.53     14.03 o 
   3  11   5        1.16        4.30      3.32 o 
   4  11   5       96.47      111.31      6.34 o 
   5  11   5       37.08       32.55      4.74 o 
   6  11   5      259.28      235.66     17.42 o 
   7  11   5       56.14       56.29      7.54 o 
  -1  12   5       37.64       40.53      5.55 o 
   0  12   5        0.60        6.14      4.27 o 
   1  12   5        9.29       19.53      4.23 o 
   2  12   5      278.78      278.61     12.11 o 
   3  12   5      218.65      218.56      9.49 o 
   4  12   5       71.09       72.11      5.54 o 
   5  12   5      346.71      320.64     17.66 o 
   6  12   5       90.20      100.92      8.66 o 
   7  12   5        9.38       19.67      7.91 o 
   0  13   5       61.40       68.55      6.66 o 
   1  13   5       76.68       97.31      7.23 o 
   2  13   5        2.75        1.42      4.02 o 
   3  13   5      127.93      109.48      9.01 o 
   4  13   5       44.94       45.88      5.27 o 
   5  13   5        0.83        6.90      4.29 o 
  -5  -9   6        8.51       11.65      6.54 o 
  -4  -9   6        2.94        1.20      5.40 o 
  -3  -9   6      105.16      119.75     11.03 o 
  -2  -9   6       43.23       41.46      7.52 o 
  -1  -9   6       10.22        6.95      6.08 o 
   0  -9   6      359.90      343.33     19.50 o 
  -6  -8   6      382.10      391.87     24.22 o 
  -5  -8   6       57.95       60.06      8.18 o 
  -4  -8   6      308.47      314.07     17.37 o 
  -3  -8   6      528.64      516.28     30.89 o 
  -2  -8   6       86.13       95.23      9.29 o 
  -1  -8   6        2.43        3.06      6.72 o 
   0  -8   6      228.98      232.92     16.68 o 
   1  -8   6        4.69        1.63      6.12 o 
   2  -8   6        2.48        8.32     10.42 o 
  -7  -7   6      102.47       93.91     16.37 o 
  -6  -7   6      182.58      222.32     14.63 o 
  -5  -7   6      261.77      251.39     23.84 o 
  -4  -7   6      299.60      315.76     20.81 o 
  -3  -7   6      165.67      168.28     11.07 o 
  -2  -7   6       40.04       37.57      6.23 o 
  -1  -7   6       10.66       13.05      5.05 o 
   0  -7   6      291.87      272.45     15.47 o 
   1  -7   6      130.42      132.82     10.50 o 
   2  -7   6      177.00      171.55     10.28 o 
   3  -7   6        1.49        1.28      5.60 o 
  -7  -6   6       56.76       65.19     14.36 o 
  -6  -6   6       15.83       25.83      7.66 o 
  -5  -6   6      107.51      122.24      8.75 o 
  -4  -6   6      595.85      620.74     29.22 o 
  -3  -6   6       67.13       64.08      6.06 o 
  -2  -6   6      809.36      768.75     30.02 o 
  -1  -6   6      905.36      801.07     31.14 o 
   0  -6   6      153.09      164.03     14.43 o 
   1  -6   6       25.47       29.04      5.81 o 
   2  -6   6      119.68      133.22     10.57 o 
   3  -6   6      217.27      202.45     12.76 o 
   4  -6   6        0.76       -1.78      8.62 o 
  -8  -5   6      122.74      127.23     19.53 o 
  -7  -5   6       37.03       42.51     12.35 o 
  -6  -5   6      765.95      773.52     49.25 o 
  -5  -5   6      162.03      171.13     11.70 o 
  -4  -5   6       48.44       61.32      5.08 o 
  -3  -5   6        4.47        1.11      2.72 o 
  -2  -5   6      188.26      183.20     10.66 o 
  -1  -5   6     1418.79     1325.14     48.14 o 
   0  -5   6        3.07        4.42      3.53 o 
   1  -5   6      151.16      148.67      8.87 o 
   2  -5   6      175.99      181.61     11.49 o 
   3  -5   6      296.15      307.32     20.40 o 
   4  -5   6       34.32       29.31      8.75 o 
  -8  -4   6      170.14      162.56     20.97 o 
  -7  -4   6        0.19        1.44      8.33 o 
  -6  -4   6        7.28       12.48      7.75 o 
  -5  -4   6      229.88      243.55     12.23 o 
  -4  -4   6       11.11       10.11      3.24 o 
  -3  -4   6     1752.08     1689.56     53.03 o 
  -2  -4   6      806.42      787.53     25.78 o 
  -1  -4   6      208.67      198.15     12.26 o 
   0  -4   6      117.43      109.66      6.94 o 
   1  -4   6      562.27      515.66     20.85 o 
   2  -4   6       15.39       16.07      4.05 o 
   3  -4   6      128.32      132.60     12.84 o 
   4  -4   6        4.92        6.14      6.65 o 
   5  -4   6      199.43      192.61     16.39 o 
  -8  -3   6        2.58        8.33     10.91 o 
  -7  -3   6      549.56      540.51     43.08 o 
  -6  -3   6       56.21       51.81      6.74 o 
  -5  -3   6      170.69      169.40      8.82 o 
  -4  -3   6      622.68      613.61     20.64 o 
  -3  -3   6       87.18       94.72      7.66 o 
  -2  -3   6       12.13       12.19      2.08 o 
  -1  -3   6       69.43       77.37      3.76 o 
   0  -3   6       82.86       93.47      5.54 o 
   1  -3   6     1902.34     1779.59     62.69 o 
   2  -3   6       99.47       99.88      8.00 o 
   3  -3   6      546.35      628.30     30.10 o 
   4  -3   6        9.14       16.66     11.49 o 
   5  -3   6      246.61      255.61     69.65 o 
   6  -3   6        1.18       -3.73      8.33 o 
  -8  -2   6       66.21       76.71     10.13 o 
  -7  -2   6       11.74       16.23      6.49 o 
  -6  -2   6        7.34        7.33      4.38 o 
  -5  -2   6      439.81      428.62     20.89 o 
  -4  -2   6      197.87      195.52      7.94 o 
  -3  -2   6      832.93      831.37     25.16 o 
  -2  -2   6      281.08      298.26     10.03 o 
  -1  -2   6     1660.86     1523.91     44.48 o 
   0  -2   6      183.94      199.35      8.95 o 
   1  -2   6      414.31      440.37     18.82 o 
   2  -2   6      100.32      100.20      7.96 o 
   3  -2   6      324.22      332.82     17.70 o 
   4  -2   6      377.70      388.33     27.27 o 
   5  -2   6       21.78       14.52      7.00 o 
   6  -2   6       43.28       42.79     10.63 o 
  -8  -1   6       33.07       27.15      8.05 o 
  -7  -1   6       39.09       37.42      7.00 o 
  -6  -1   6       16.13       16.15      4.77 o 
  -5  -1   6     1571.39     1409.56     60.58 o 
  -4  -1   6       43.20       47.60      3.30 o 
  -3  -1   6     1682.07     1758.44     52.50 o 
  -2  -1   6       30.30       31.88      2.21 o 
  -1  -1   6      231.35      246.73      8.97 o 
   0  -1   6      732.63      699.01     19.99 o 
   1  -1   6       10.01        7.34      1.80 o 
   2  -1   6     1608.87     1668.40     66.45 o 
   3  -1   6      320.21      349.03     22.63 o 
   4  -1   6      467.28      441.60     29.34 o 
   5  -1   6      130.74      144.59     12.06 o 
   6  -1   6       15.26        5.68      6.91 o 
   7  -1   6       23.67       17.23     10.34 o 
  -8   0   6       42.91       52.43      9.11 o 
  -7   0   6      197.14      220.38     15.08 o 
  -6   0   6       78.94       73.37     14.22 o 
  -5   0   6       39.92       37.89      5.47 o 
  -4   0   6      641.67      577.26     26.21 o 
  -3   0   6      606.98      607.73     19.44 o 
  -2   0   6      642.01      550.99     20.02 o 
  -1   0   6      303.56      337.53     10.22 o 
   0   0   6     1739.81     1905.65     60.14 o 
   1   0   6      868.59      807.43     26.03 o 
   2   0   6        2.56        6.39      2.61 o 
   3   0   6       38.60       55.02      5.92 o 
   4   0   6       99.48       85.31      7.04 o 
   5   0   6        2.16        5.81      6.07 o 
   6   0   6      327.71      321.75     25.42 o 
   7   0   6        4.78        8.90      8.62 o 
  -8   1   6      108.32       98.77     11.53 o 
  -7   1   6      197.95      183.65     14.79 o 
  -6   1   6      410.23      403.25     21.83 o 
  -5   1   6      153.70      146.78      7.74 o 
  -4   1   6      549.48      481.45     18.02 o 
  -3   1   6      218.47      238.98      7.73 o 
  -2   1   6        3.41        6.89      2.32 o 
  -1   1   6     1242.52     1453.26     39.16 o 
   0   1   6      766.50      731.29     23.36 o 
   1   1   6     1259.62     1305.69     36.90 o 
   2   1   6      815.01      785.36     27.66 o 
   3   1   6       64.98       68.66      3.78 o 
   4   1   6     1571.14     1528.84     50.67 o 
   5   1   6       21.06       13.63      4.39 o 
   6   1   6      254.44      256.84     45.38 o 
   7   1   6        2.33        4.31      8.33 o 
  -8   2   6        6.74       -1.56      7.39 o 
  -7   2   6       15.32       21.41      6.80 o 
  -6   2   6      156.94      134.41     10.86 o 
  -5   2   6      120.35      110.05      6.59 o 
  -4   2   6      350.17      345.38     16.96 o 
  -3   2   6        9.04        8.58      1.95 o 
  -2   2   6     2840.26     2956.22     89.78 o 
  -1   2   6     2341.41     2423.93     82.79 o 
   0   2   6     1195.92     1036.14     37.74 o 
   1   2   6      277.21      301.05      9.93 o 
   2   2   6     2806.40     2909.07     95.04 o 
   3   2   6        3.49        4.45      1.73 o 
   4   2   6       88.81       93.88      6.52 o 
   5   2   6      142.03      137.28      8.24 o 
   6   2   6       96.88       91.98      7.41 o 
   7   2   6      284.99      280.02     23.55 o 
   8   2   6       11.84       25.27      9.19 o 
  -7   3   6       15.35       11.28      6.69 o 
  -6   3   6      826.20      778.56     38.25 o 
  -5   3   6      231.88      214.22     11.73 o 
  -4   3   6      253.48      241.92     10.48 o 
  -3   3   6       28.67       27.94      2.56 o 
  -2   3   6      932.57      911.20     30.64 o 
  -1   3   6      453.66      469.93     15.66 o 
   0   3   6       73.01      105.38      4.53 o 
   1   3   6       17.58       38.80      4.54 o 
   2   3   6      570.09      543.64     19.10 o 
   3   3   6     2399.03     2355.99     69.74 o 
   4   3   6      144.02      141.65      5.93 o 
   5   3   6       83.62       75.75      5.57 o 
   6   3   6      845.74      817.10     31.62 o 
   7   3   6        8.98       -0.86      7.18 o 
   8   3   6       13.25       10.34      8.62 o 
  -7   4   6       51.55       56.41      8.73 o 
  -6   4   6       77.97       93.46      9.64 o 
  -5   4   6      196.66      197.73     13.10 o 
  -4   4   6      157.40      155.63      7.75 o 
  -3   4   6      248.35      205.65     18.45 o 
  -2   4   6     1343.82     1369.64     39.73 o 
  -1   4   6      238.70      216.52      7.11 o 
   0   4   6     1835.08     1997.63     57.28 o 
   1   4   6     3963.59     4150.40    114.69 o 
   2   4   6        7.19       13.57      1.79 o 
   3   4   6      647.68      621.16     19.69 o 
   4   4   6      572.69      562.20     21.79 o 
   5   4   6      419.71      432.88     24.31 o 
   6   4   6       38.51       43.62      5.13 o 
   7   4   6      102.93      115.93     10.34 o 
   8   4   6        3.31        2.87      8.04 o 
  -7   5   6       85.45       79.90     10.35 o 
  -6   5   6       33.54       34.98      7.39 o 
  -5   5   6        9.22       15.09      5.15 o 
  -4   5   6      999.46      971.03     34.73 o 
  -3   5   6      547.96      499.58     18.42 o 
  -2   5   6       74.78       85.53      6.60 o 
  -1   5   6        0.71        3.49      1.35 o 
   0   5   6      294.76      381.56     17.48 o 
   1   5   6     1262.49     1199.68     42.94 o 
   2   5   6       17.18       15.41      1.92 o 
   3   5   6      349.45      404.92     13.99 o 
   4   5   6      496.56      473.20     15.86 o 
   5   5   6     2710.35     2607.17    121.18 o 
   6   5   6       37.14       39.31      5.15 o 
   7   5   6       20.56       22.31      8.47 o 
   8   5   6       28.32       56.50     10.20 o 
  -6   6   6       13.78        6.36      6.69 o 
  -5   6   6        5.49        3.47      5.23 o 
  -4   6   6       22.24       38.35      8.46 o 
  -3   6   6     1030.58     1082.38     34.05 o 
  -2   6   6      162.16      150.91      5.25 o 
  -1   6   6     1354.85     1448.52     38.72 o 
   0   6   6     1088.57     1117.74     30.37 o 
   1   6   6      212.26      204.74      7.22 o 
   2   6   6      301.61      306.80     10.89 o 
   3   6   6     1591.38     1444.40     65.59 o 
   4   6   6      484.47      410.58     19.70 o 
   5   6   6        0.94        3.62      2.72 o 
   6   6   6        1.34        2.29      3.67 o 
   7   6   6      183.94      191.07     23.84 o 
   8   6   6      102.79      112.30     19.24 o 
  -6   7   6        3.81        5.60      6.70 o 
  -5   7   6      426.48      400.32     22.61 o 
  -4   7   6       96.05       88.43      6.95 o 
  -3   7   6      230.59      236.95      9.12 o 
  -2   7   6      165.49      161.26      9.98 o 
  -1   7   6      762.22      739.57     23.03 o 
   0   7   6      286.76      292.78     14.42 o 
   1   7   6       28.27       39.28      3.64 o 
   2   7   6      184.41      160.63     11.74 o 
   3   7   6     1587.35     1517.53     63.79 o 
   4   7   6      192.33      188.76      9.40 o 
   5   7   6       36.25       45.84      4.75 o 
   6   7   6      160.03      163.25     13.45 o 
   7   7   6      414.55      385.52     24.37 o 
   8   7   6       66.76       78.98     17.81 o 
  -5   8   6       42.15       44.76      7.80 o 
  -4   8   6       26.91       26.20      6.49 o 
  -3   8   6       10.98        8.90      3.07 o 
  -2   8   6       82.04       92.09      5.25 o 
  -1   8   6      703.56      694.79     20.86 o 
   0   8   6       32.10       34.62      2.83 o 
   1   8   6      969.28      922.67     27.01 o 
   2   8   6      530.98      527.45     32.71 o 
   3   8   6      250.00      230.36     12.64 o 
   4   8   6       59.09       53.98      4.91 o 
   5   8   6      158.61      136.80     11.94 o 
   6   8   6      904.72      893.85     92.77 o 
   7   8   6       17.17       13.45      7.00 o 
   8   8   6      139.46      177.49     25.27 o 
  -4   9   6       71.03       88.52      9.24 o 
  -3   9   6      359.27      349.14     21.89 o 
  -2   9   6      123.13      118.80      6.31 o 
  -1   9   6       69.31       70.15      4.55 o 
   0   9   6       33.57       46.06      4.98 o 
   1   9   6       75.63       53.52      7.09 o 
   2   9   6      969.13      999.76     32.42 o 
   3   9   6       26.12       23.02      3.69 o 
   4   9   6      371.65      319.24     12.54 o 
   5   9   6      353.14      372.97     31.71 o 
   6   9   6      153.23      163.55      9.40 o 
   7   9   6       12.30       15.29      7.17 o 
   8   9   6      169.93      149.63     24.41 o 
  -4  10   6       58.99       65.88      8.93 o 
  -3  10   6       26.34       26.25      4.99 o 
  -2  10   6      176.22      188.26      9.48 o 
  -1  10   6       12.43        8.35      3.83 o 
   0  10   6      320.67      337.63     12.49 o 
   1  10   6      367.66      362.91     14.77 o 
   2  10   6      633.50      598.49     22.43 o 
   3  10   6       40.87       35.39      4.60 o 
   4  10   6      108.36      127.72     11.94 o 
   5  10   6       60.41       54.04      9.63 o 
   6  10   6        7.24        6.74      3.71 o 
   7  10   6        1.13       10.22      7.26 o 
  -3  11   6        4.94        6.31      6.80 o 
  -2  11   6      199.92      248.28     11.63 o 
  -1  11   6       63.71       86.04      9.52 o 
   0  11   6       49.03       55.64      6.22 o 
   1  11   6        0.62        0.73      3.26 o 
   2  11   6       11.88       11.13      3.77 o 
   3  11   6       93.29       96.70      7.62 o 
   4  11   6      426.08      414.96     15.78 o 
   5  11   6       49.66       45.34      5.24 o 
   6  11   6      377.32      388.97     15.47 o 
   7  11   6       33.24       49.48      7.51 o 
  -1  12   6       20.70       16.88      5.55 o 
   0  12   6      292.98      296.36     15.21 o 
   1  12   6       47.67       40.10      4.99 o 
   2  12   6       53.77       60.33      5.60 o 
   3  12   6       40.06       52.05      5.24 o 
   4  12   6      226.95      209.14     10.48 o 
   5  12   6       11.52       12.89      4.53 o 
   6  12   6       80.09      102.96     15.01 o 
   0  13   6      331.12      363.98     22.25 o 
   1  13   6        3.10        1.70      4.14 o 
   2  13   6        0.23        2.02      4.00 o 
   3  13   6      105.12      121.03      8.40 o 
   4  13   6      124.92      112.60      7.33 o 
   5  13   6      250.70      248.68     11.85 o 
  -4  -9   7        1.81       -2.87     12.92 o 
  -3  -9   7       74.53       81.87     11.92 o 
  -2  -9   7      169.51      163.88     12.89 o 
  -5  -8   7      201.35      200.75     27.00 o 
  -4  -8   7      131.79      152.01     30.44 o 
  -3  -8   7       33.64       41.89      7.12 o 
  -2  -8   7        0.55       -0.90      5.13 o 
  -1  -8   7       83.75       66.08      9.59 o 
   0  -8   7       13.65       18.28      6.35 o 
  -6  -7   7       11.84       19.82     13.21 o 
  -5  -7   7        0.23        8.04     11.49 o 
  -4  -7   7       17.55       20.94      5.88 o 
  -3  -7   7      303.65      307.55     19.61 o 
  -2  -7   7        3.36       -0.95      4.98 o 
  -1  -7   7      490.90      476.27     23.06 o 
   0  -7   7       85.16       74.22      9.23 o 
   1  -7   7      177.36      185.05     14.87 o 
   2  -7   7       17.92       16.18      5.65 o 
  -7  -6   7       55.65       58.30     13.79 o 
  -6  -6   7        2.97        4.84      7.16 o 
  -5  -6   7      740.11      697.04     56.87 o 
  -4  -6   7       29.17       23.83      5.28 o 
  -3  -6   7      280.75      299.11     17.00 o 
  -2  -6   7        2.53        1.16      4.03 o 
  -1  -6   7        0.89        3.83      4.27 o 
   0  -6   7      323.39      298.54     16.10 o 
   1  -6   7       10.24        9.80      5.49 o 
   2  -6   7       37.68       45.29      7.14 o 
   3  -6   7       82.43       92.67     12.16 o 
  -7  -5   7      287.06      293.81     28.72 o 
  -6  -5   7      112.11      114.58     11.85 o 
  -5  -5   7       67.01       61.01     13.50 o 
  -4  -5   7      289.83      299.75     12.92 o 
  -3  -5   7       33.33       30.32      4.65 o 
  -2  -5   7      716.14      657.55     25.74 o 
  -1  -5   7      167.13      184.84     10.15 o 
   0  -5   7      100.82       98.73      7.34 o 
   1  -5   7      402.07      400.71     19.72 o 
   2  -5   7       18.13       18.79      5.36 o 
   3  -5   7       17.30       16.37     14.65 o 
   4  -5   7      142.66      155.64     14.79 o 
  -8  -4   7       43.34       58.88     13.79 o 
  -7  -4   7       40.41       44.80     11.49 o 
  -6  -4   7      535.74      542.83     40.21 o 
  -5  -4   7       11.60       11.71      5.72 o 
  -4  -4   7       55.83       58.59      4.87 o 
  -3  -4   7     1038.25     1068.20     34.70 o 
  -2  -4   7       26.31       26.22      3.89 o 
  -1  -4   7      224.27      206.02     10.25 o 
   0  -4   7        3.34        0.97      3.18 o 
   1  -4   7      203.62      171.56      9.52 o 
   2  -4   7      553.12      614.11     27.04 o 
   3  -4   7        4.90       -2.47      6.32 o 
   4  -4   7      347.04      348.71     22.78 o 
   5  -4   7        3.57        4.45      8.48 o 
  -8  -3   7       48.15       68.64     14.93 o 
  -7  -3   7      121.46      132.97     17.52 o 
  -6  -3   7        5.82        8.40     11.06 o 
  -5  -3   7      157.01      153.11     24.27 o 
  -4  -3   7       65.02       66.29      5.76 o 
  -3  -3   7      426.38      423.80     15.03 o 
  -2  -3   7     1148.86     1087.45     34.62 o 
  -1  -3   7       41.48       44.47      4.20 o 
   0  -3   7     1771.17     1753.39     61.80 o 
   1  -3   7       41.56       38.07      4.42 o 
   2  -3   7       53.36       53.42      5.25 o 
   3  -3   7       71.59       77.22      9.71 o 
   4  -3   7       29.92       41.36     16.08 o 
   5  -3   7       66.00       60.06     10.52 o 
  -8  -2   7       33.56       40.50     13.21 o 
  -7  -2   7        4.76        4.60      9.19 o 
  -6  -2   7      238.90      227.30     13.57 o 
  -5  -2   7      213.68      213.86     12.46 o 
  -4  -2   7     1504.04     1503.49     75.36 o 
  -3  -2   7      123.90      117.29      5.41 o 
  -2  -2   7      841.93      779.42     23.72 o 
  -1  -2   7      176.31      184.36      9.05 o 
   0  -2   7      211.69      220.19     10.20 o 
   1  -2   7        5.28        5.79      3.27 o 
   2  -2   7       53.67       74.39      8.90 o 
   3  -2   7     1156.07     1115.94     49.86 o 
   4  -2   7      256.56      285.19     31.30 o 
   5  -2   7        3.06       12.59      7.31 o 
   6  -2   7       92.18       85.30     13.79 o 
  -8  -1   7       89.75       90.24     17.09 o 
  -7  -1   7      122.59      103.97     15.51 o 
  -6  -1   7      150.90      102.82     19.82 o 
  -5  -1   7       62.26       49.45      5.92 o 
  -4  -1   7        6.43        2.42      3.37 o 
  -3  -1   7       54.00       47.69      3.39 o 
  -2  -1   7      184.55      202.87      8.82 o 
  -1  -1   7     1599.50     1594.60     46.11 o 
   0  -1   7      497.38      482.40     16.00 o 
   1  -1   7       59.36       62.78      4.87 o 
   2  -1   7     1980.06     1932.42     82.75 o 
   3  -1   7      207.37      211.13     12.62 o 
   4  -1   7        3.77       -0.56      5.99 o 
   5  -1   7       13.83       12.92     12.06 o 
   6  -1   7        1.18        6.05      7.47 o 
  -8   0   7        0.18       -4.00      7.21 o 
  -7   0   7      111.92       99.71     10.65 o 
  -6   0   7      397.66      388.35     32.74 o 
  -5   0   7       86.26       82.90      7.13 o 
  -4   0   7      394.09      345.64     17.00 o 
  -3   0   7     1028.75      958.25     41.05 o 
  -2   0   7      712.20      763.66     26.14 o 
  -1   0   7      532.61      522.48     15.92 o 
   0   0   7      531.93      513.48     23.58 o 
   1   0   7      414.47      391.54     14.77 o 
   2   0   7      300.00      311.32     14.42 o 
   3   0   7      332.23      336.47     20.48 o 
   4   0   7       14.48       17.51      6.78 o 
   5   0   7      926.00     1030.48     79.84 o 
   6   0   7       31.18       20.21      7.43 o 
   7   0   7        0.67       -1.72      8.33 o 
  -8   1   7      131.78      142.47     13.38 o 
  -7   1   7        9.22        3.73      6.50 o 
  -6   1   7       64.14       55.86      7.60 o 
  -5   1   7       80.02       71.75      6.40 o 
  -4   1   7      375.24      318.03     16.05 o 
  -3   1   7      929.06      935.66     39.92 o 
  -2   1   7       63.22       65.09      4.12 o 
  -1   1   7      718.05      720.91     23.08 o 
   0   1   7      530.07      496.15     16.31 o 
   1   1   7     3517.23     3527.26    102.31 o 
   2   1   7        4.83        7.76      2.38 o 
   3   1   7      277.24      278.30     12.39 o 
   4   1   7      195.45      188.42     11.41 o 
   5   1   7      262.76      240.17     19.82 o 
   6   1   7       96.22       89.65     12.49 o 
   7   1   7        1.30        8.90      9.19 o 
  -7   2   7       72.14       70.09      9.63 o 
  -6   2   7        1.71        7.65      5.89 o 
  -5   2   7     1069.46     1010.63     41.79 o 
  -4   2   7      537.21      496.51     22.79 o 
  -3   2   7      231.36      232.05      9.12 o 
  -2   2   7        4.68        4.98      1.93 o 
  -1   2   7     1037.63      891.23     38.06 o 
   0   2   7       10.65       16.84      4.82 o 
   1   2   7      133.57      106.04      6.18 o 
   2   2   7        1.87        2.75      2.13 o 
   3   2   7      331.01      278.26     10.17 o 
   4   2   7      424.86      417.81     17.30 o 
   5   2   7      396.51      392.14     22.97 o 
   6   2   7       11.34        8.02      5.75 o 
   7   2   7      423.64      349.52     27.28 o 
  -7   3   7      153.02      123.21     17.23 o 
  -6   3   7       50.29       38.56      8.19 o 
  -5   3   7       46.92       57.89      8.09 o 
  -4   3   7       85.17       85.65      5.55 o 
  -3   3   7       82.29       66.47      6.21 o 
  -2   3   7        2.61        6.40      2.09 o 
  -1   3   7     2825.99     2869.06     87.69 o 
   0   3   7      569.79      594.27     20.52 o 
   1   3   7      992.44     1007.95     30.39 o 
   2   3   7      380.59      366.02     22.30 o 
   3   3   7      662.33      668.30     24.83 o 
   4   3   7      198.30      190.25      8.39 o 
   5   3   7      151.70      157.30      9.53 o 
   6   3   7       89.12      100.32     12.72 o 
   7   3   7       12.56       12.92      8.33 o 
   8   3   7      149.79      152.50     17.23 o 
  -7   4   7       16.59       13.41      7.61 o 
  -6   4   7        1.85        3.16      6.09 o 
  -5   4   7       68.67       78.63     11.92 o 
  -4   4   7      122.41      114.78      6.75 o 
  -3   4   7     1362.21     1285.01     39.71 o 
  -2   4   7      461.00      388.13     15.26 o 
  -1   4   7      498.16      498.60     30.04 o 
   0   4   7      262.52      310.11      8.77 o 
   1   4   7      497.80      462.67     23.01 o 
   2   4   7      671.88      623.62     20.34 o 
   3   4   7       50.31       42.56      2.99 o 
   4   4   7      529.35      544.83     16.50 o 
   5   4   7      205.82      198.32     13.98 o 
   6   4   7      446.38      323.96     31.30 o 
   7   4   7       15.87        3.16      6.61 o 
   8   4   7        2.03        1.44      8.33 o 
  -6   5   7       34.30       30.83      7.75 o 
  -5   5   7      162.66      154.07     11.68 o 
  -4   5   7       39.82       51.44      4.71 o 
  -3   5   7       21.62       29.11      3.67 o 
  -2   5   7      913.98      919.70     33.59 o 
  -1   5   7      201.61      187.86     10.73 o 
   0   5   7      737.45      760.40     32.17 o 
   1   5   7      706.65      679.11     20.01 o 
   2   5   7      684.74      738.45     26.20 o 
   3   5   7      501.98      499.48     21.99 o 
   4   5   7      217.66      213.62     12.50 o 
   5   5   7        9.59       23.72      4.85 o 
   6   5   7       18.43       12.38      6.75 o 
   7   5   7        0.68       -3.85      5.42 o 
   8   5   7      117.33      108.56     13.79 o 
  -6   6   7       51.03       54.93      9.02 o 
  -5   6   7       32.29       38.78      7.41 o 
  -4   6   7      208.41      200.23     10.89 o 
  -3   6   7       61.68       67.72      4.26 o 
  -2   6   7     1072.92     1043.66     37.97 o 
  -1   6   7      540.85      549.55     21.01 o 
   0   6   7      263.89      299.23     15.52 o 
   1   6   7       36.79       38.56      6.50 o 
   2   6   7      443.68      466.21     21.41 o 
   3   6   7       48.69       97.29     17.58 o 
   4   6   7      923.46      848.62     32.22 o 
   5   6   7        4.76        5.25      3.40 o 
   6   6   7      302.23      294.66     19.94 o 
   7   6   7       71.61       74.99     11.03 o 
   8   6   7       50.32       79.70     12.92 o 
  -5   7   7       54.47       49.77      8.00 o 
  -4   7   7        8.40        9.97      4.19 o 
  -3   7   7       76.82       82.89      4.92 o 
  -2   7   7       77.81       78.92     12.35 o 
  -1   7   7      460.54      460.72     18.07 o 
   0   7   7      441.55      410.40     14.00 o 
   1   7   7        6.83        7.70      2.13 o 
   2   7   7     1581.38     1442.45     50.60 o 
   3   7   7       57.16       44.96      5.11 o 
   4   7   7      575.15      572.16     22.79 o 
   5   7   7       38.06       45.63      4.90 o 
   6   7   7       31.26       50.73      8.21 o 
   7   7   7      350.74      354.25     23.55 o 
   8   7   7        7.08       -4.60     11.78 o 
  -5   8   7       17.91       20.05      8.90 o 
  -4   8   7      249.83      250.08     16.12 o 
  -3   8   7       88.81       91.28      6.96 o 
  -2   8   7      429.72      442.93     17.87 o 
  -1   8   7       33.60       40.22      4.03 o 
   0   8   7      702.25      664.13     21.34 o 
   1   8   7       39.22       63.24      5.72 o 
   2   8   7        1.99       13.05      3.98 o 
   3   8   7      590.09      538.98     20.77 o 
   4   8   7        9.63       10.59      3.31 o 
   5   8   7      522.62      498.40     24.87 o 
   6   8   7      151.91      150.56     14.79 o 
   7   8   7        3.02        3.05      6.78 o 
   8   8   7       90.60       70.65     18.67 o 
  -4   9   7      111.37      113.43     10.56 o 
  -3   9   7       12.27       12.27      4.96 o 
  -2   9   7        3.82        1.23      3.95 o 
  -1   9   7       44.53       54.48      4.43 o 
   0   9   7      165.10      167.15      7.32 o 
   1   9   7     1399.80     1368.14     47.90 o 
   2   9   7       67.31       66.53      5.02 o 
   3   9   7      101.16      102.87      6.51 o 
   4   9   7      362.23      333.92     16.93 o 
   5   9   7        0.96        6.53      3.75 o 
   6   9   7        9.15        9.69      6.83 o 
   7   9   7        2.50       -1.60      6.80 o 
   8   9   7        0.79       16.08     14.93 o 
  -3  10   7      138.67      161.71     10.28 o 
  -2  10   7       40.68       38.66      5.26 o 
  -1  10   7      221.86      211.50     10.85 o 
   0  10   7      260.62      240.53     35.24 o 
   1  10   7       97.55      122.94      8.21 o 
   2  10   7      184.64      128.12     10.76 o 
   3  10   7        5.26        2.20      3.58 o 
   4  10   7      181.36      167.70     16.25 o 
   5  10   7      416.84      412.14     20.23 o 
   6  10   7        7.51        8.13      4.51 o 
   7  10   7      544.04      534.03     45.66 o 
  -2  11   7        0.67       -1.92      4.20 o 
  -1  11   7      116.34      128.28     11.57 o 
   0  11   7       36.25       45.26      5.52 o 
   1  11   7      229.91      232.65     11.12 o 
   2  11   7       27.26       35.20      5.07 o 
   3  11   7      913.61      864.50     35.41 o 
   4  11   7       23.66       22.11      4.48 o 
   5  11   7       27.85       29.62      4.71 o 
   6  11   7       25.68       31.71      5.22 o 
   7  11   7        1.55        5.62      6.17 o 
  -1  12   7      217.92      239.86     11.90 o 
   0  12   7        1.38       -3.46      4.88 o 
   1  12   7      309.11      304.65     19.19 o 
   2  12   7        1.99        4.70      3.87 o 
   3  12   7       63.92       71.13      6.55 o 
   4  12   7       30.59       34.45      4.93 o 
   5  12   7       10.53        9.11      4.28 o 
   6  12   7      309.87      299.82     13.25 o 
   0  13   7      113.24      139.51     10.52 o 
   1  13   7       23.17       28.38      6.30 o 
   2  13   7      158.23      169.41     11.91 o 
   3  13   7       62.17       54.14     10.36 o 
   4  13   7       15.46       22.75      5.12 o 
   5  13   7      323.43      339.34     28.23 o 
  -4  -8   8        5.02        6.55     10.34 o 
  -3  -8   8        1.04        7.28      5.80 o 
  -2  -8   8      367.79      406.79     21.43 o 
  -1  -8   8        9.19       11.17      6.17 o 
  -5  -7   8        4.24        9.48     12.35 o 
  -4  -7   8      367.52      386.86     38.48 o 
  -3  -7   8        6.82        3.04      5.52 o 
  -2  -7   8       66.42       64.57      8.06 o 
  -1  -7   8       53.65       58.99      7.66 o 
   0  -7   8        6.90        2.50      6.99 o 
   1  -7   8       32.55       34.60      7.22 o 
  -6  -6   8      346.92      353.26     35.61 o 
  -5  -6   8        9.22        5.17     10.63 o 
  -4  -6   8       39.85       40.87      9.81 o 
  -3  -6   8       94.43       91.86      8.33 o 
  -2  -6   8       59.60       57.75      7.11 o 
  -1  -6   8       66.25       69.40      7.59 o 
   0  -6   8      432.38      453.51     22.39 o 
   1  -6   8        9.80        8.84      5.48 o 
   2  -6   8      115.82      134.99     11.00 o 
  -7  -5   8       33.24       35.90     12.35 o 
  -6  -5   8      202.14      200.32     26.71 o 
  -5  -5   8      110.05      104.54     17.52 o 
  -4  -5   8       69.56       61.17     12.21 o 
  -3  -5   8       36.12       35.09      5.65 o 
  -2  -5   8      812.44      786.63     30.44 o 
  -1  -5   8      109.11      100.05      7.55 o 
   0  -5   8       81.59       74.49      7.94 o 
   1  -5   8        0.55        3.91      4.67 o 
   2  -5   8       24.00       21.07      5.76 o 
   3  -5   8      111.03      149.34     26.14 o 
  -7  -4   8      130.47      158.25     19.53 o 
  -6  -4   8        2.32       -0.96      6.05 o 
  -5  -4   8        6.48       14.28      6.41 o 
  -4  -4   8      657.96      690.97     40.68 o 
  -3  -4   8      227.70      218.42     30.16 o 
  -2  -4   8      135.09      134.13      8.00 o 
  -1  -4   8      780.74      758.70     28.99 o 
   0  -4   8       31.35       35.53      4.96 o 
   1  -4   8      384.43      400.61     31.02 o 
   2  -4   8       65.81       86.41     10.97 o 
   3  -4   8       10.77       10.63     14.93 o 
   4  -4   8       10.63       10.05     16.66 o 
  -7  -3   8       71.52       75.25     13.50 o 
  -6  -3   8        9.04       11.36      6.34 o 
  -5  -3   8      301.43      294.97     18.85 o 
  -4  -3   8      594.53      608.47     32.52 o 
  -3  -3   8      544.61      606.02     56.94 o 
  -2  -3   8      126.87      116.63      7.22 o 
  -1  -3   8      331.48      322.63     13.96 o 
   0  -3   8      321.99      308.48     13.69 o 
   1  -3   8       96.10       90.44      6.73 o 
   2  -3   8        0.93       -1.28      5.93 o 
   3  -3   8      185.80      171.16     14.96 o 
   4  -3   8      152.08      173.76     27.00 o 
   5  -3   8      105.00      127.87     14.13 o 
  -7  -2   8       10.42       12.06     10.05 o 
  -6  -2   8       18.34       17.90      6.05 o 
  -5  -2   8      483.73      450.17     49.54 o 
  -4  -2   8      168.60      159.32     13.28 o 
  -3  -2   8       72.46       74.66      5.75 o 
  -2  -2   8      357.48      348.17     12.58 o 
  -1  -2   8      894.56      924.47     33.74 o 
   0  -2   8      487.58      461.47     18.49 o 
   1  -2   8      470.70      479.64     21.15 o 
   2  -2   8        3.64        6.28      4.66 o 
   3  -2   8      554.71      584.34     33.49 o 
   4  -2   8        0.92       -0.86     13.21 o 
   5  -2   8        5.15       29.87     16.37 o 
  -7  -1   8       54.36       55.72     13.21 o 
  -6  -1   8       25.21       23.41      6.60 o 
  -5  -1   8      451.81      406.65     21.13 o 
  -4  -1   8      114.99      112.85      8.57 o 
  -3  -1   8      658.98      679.32     35.38 o 
  -2  -1   8      959.61      901.35     38.55 o 
  -1  -1   8      727.34      688.87     22.18 o 
   0  -1   8      876.71      792.46     28.95 o 
   1  -1   8      147.44      145.41     10.06 o 
   2  -1   8      163.33      184.38     11.87 o 
   3  -1   8       10.76       15.72      5.07 o 
   4  -1   8       74.36      110.86     19.82 o 
   5  -1   8       26.87       27.28     16.66 o 
   6  -1   8      126.09      105.35     30.44 o 
  -7   0   8      131.47      112.30     16.94 o 
  -6   0   8      289.66      286.05     25.56 o 
  -5   0   8       58.58       54.60      6.49 o 
  -4   0   8      144.46      148.47      9.81 o 
  -3   0   8      872.03      783.50     29.62 o 
  -2   0   8     1515.13     1465.91     53.27 o 
  -1   0   8        4.40        4.33      1.73 o 
   0   0   8       70.76       74.83      4.64 o 
   1   0   8     1487.79     1405.11     54.55 o 
   2   0   8     1439.03     1465.76     79.50 o 
   3   0   8       77.59       86.12      8.27 o 
   4   0   8       54.30       71.35     10.92 o 
   5   0   8        0.20       -7.47     11.78 o 
   6   0   8       86.43       95.04     30.16 o 
  -7   1   8       87.53       98.17     18.09 o 
  -6   1   8      138.55      149.63     18.09 o 
  -5   1   8      148.74      130.15     16.37 o 
  -4   1   8      305.86      251.28     13.59 o 
  -3   1   8      311.43      335.33     14.06 o 
  -2   1   8      768.21      746.57     28.04 o 
  -1   1   8       66.62       68.77      4.64 o 
   0   1   8      300.32      300.08     23.12 o 
   1   1   8       85.78      107.93      5.92 o 
   2   1   8      647.67      589.88     33.81 o 
   3   1   8       70.93       67.76      6.44 o 
   4   1   8      258.55      267.86     14.92 o 
   5   1   8       28.13       25.96      8.26 o 
   6   1   8      160.24      185.53     25.85 o 
   7   1   8       12.60        8.04      8.90 o 
  -7   2   8      195.64      184.13     14.82 o 
  -6   2   8       31.36       27.19      6.80 o 
  -5   2   8       37.58       37.43      6.39 o 
  -4   2   8      423.07      378.81     18.74 o 
  -3   2   8        0.08        0.93      2.53 o 
  -2   2   8      121.39      128.00     10.20 o 
  -1   2   8       68.90       67.25      4.02 o 
   0   2   8     4622.34     4698.40    158.51 o 
   1   2   8        6.36        7.48      2.06 o 
   2   2   8       65.08       79.52      5.05 o 
   3   2   8      550.23      560.92     23.13 o 
   4   2   8      312.88      257.42     29.58 o 
   5   2   8       46.02       57.45     12.92 o 
   6   2   8      195.92      220.00     27.28 o 
   7   2   8      158.49      149.63     16.37 o 
  -7   3   8        5.09        2.11      6.87 o 
  -6   3   8       91.74       99.47     15.80 o 
  -5   3   8       12.56       14.45      4.38 o 
  -4   3   8      247.34      239.19     12.96 o 
  -3   3   8      334.10      319.49     13.35 o 
  -2   3   8      715.34      669.37     25.31 o 
  -1   3   8        5.59       14.70      2.92 o 
   0   3   8     1950.99     1863.58     60.26 o 
   1   3   8       19.74       22.52      2.44 o 
   2   3   8      280.43      244.07     16.50 o 
   3   3   8      422.04      434.47     16.54 o 
   4   3   8      549.19      490.07     28.11 o 
   5   3   8       39.33       39.92     12.92 o 
   6   3   8      107.73      127.23     19.82 o 
   7   3   8       44.70       47.39     10.91 o 
  -7   4   8        3.73       -6.69      6.69 o 
  -6   4   8      333.82      339.20     31.74 o 
  -5   4   8      133.34      138.14     15.22 o 
  -4   4   8      186.05      176.76     17.38 o 
  -3   4   8      104.84      107.63      6.24 o 
  -2   4   8        0.07        4.03      2.90 o 
  -1   4   8      640.76      629.87     23.85 o 
   0   4   8       39.37       39.84      3.46 o 
   1   4   8      406.76      406.94     16.46 o 
   2   4   8     1531.72     1452.16     45.50 o 
   3   4   8        4.52        6.50      3.46 o 
   4   4   8      167.02      153.81     16.95 o 
   5   4   8      322.98      375.99     23.69 o 
   6   4   8        8.83        4.31     10.63 o 
   7   4   8       97.26      112.87     13.50 o 
  -6   5   8        0.94       -4.38      5.88 o 
  -5   5   8       36.85       31.02      6.49 o 
  -4   5   8       40.76       36.38      4.92 o 
  -3   5   8      150.42      139.31      7.42 o 
  -2   5   8      305.12      322.33     13.24 o 
  -1   5   8     1303.48     1262.37     53.80 o 
   0   5   8      774.84      746.22     25.62 o 
   1   5   8      126.59       99.98     14.97 o 
   2   5   8       62.65       61.17      7.17 o 
   3   5   8      268.18      221.62     12.01 o 
   4   5   8       43.94       27.73      5.52 o 
   5   5   8      671.39      665.36     71.23 o 
   6   5   8       65.32       70.34     11.49 o 
   7   5   8       76.27       84.15      9.50 o 
  -6   6   8       58.12       65.86     13.35 o 
  -5   6   8       54.19       56.66      8.61 o 
  -4   6   8      126.64      113.70     12.65 o 
  -3   6   8        2.13        2.67      2.81 o 
  -2   6   8      175.30      145.09     12.74 o 
  -1   6   8      222.40      233.93     21.27 o 
   0   6   8      138.62      148.73     11.90 o 
   1   6   8      791.98      817.99     26.06 o 
   2   6   8       41.80       41.83      4.84 o 
   3   6   8     1608.32     1494.17     67.52 o 
   4   6   8      222.92      223.99     17.20 o 
   5   6   8       13.57        5.98      4.41 o 
   6   6   8        5.43        5.37      6.60 o 
   7   6   8      142.33      145.59     15.16 o 
  -5   7   8       98.17      106.60     10.55 o 
  -4   7   8       91.29       99.55      7.65 o 
  -3   7   8      485.96      512.35     27.72 o 
  -2   7   8        7.48        8.05      3.06 o 
  -1   7   8      537.42      532.15     20.67 o 
   0   7   8       47.99       46.13      4.14 o 
   1   7   8      708.60      654.72     21.43 o 
   2   7   8      219.89      164.19     11.32 o 
   3   7   8       39.40       64.48      7.48 o 
   4   7   8      202.28      210.00     11.11 o 
   5   7   8       62.54       57.99      5.92 o 
   6   7   8       91.35       89.29     10.83 o 
   7   7   8      148.40      133.09     13.82 o 
  -5   8   8       10.37       16.80      8.47 o 
  -4   8   8       20.31       21.89      5.43 o 
  -3   8   8      381.68      400.80     22.95 o 
  -2   8   8        0.13        2.47      3.54 o 
  -1   8   8       13.95        7.55      3.12 o 
   0   8   8      150.13      170.36     15.38 o 
   1   8   8      511.46      485.92     18.72 o 
   2   8   8      628.89      623.13     23.42 o 
   3   8   8      268.06      247.82     12.28 o 
   4   8   8       39.70       35.90      5.23 o 
   5   8   8      533.62      521.47     26.35 o 
   6   8   8       24.21       26.21      8.76 o 
   7   8   8        0.49        1.42      7.43 o 
  -4   9   8        0.46       -1.82      5.58 o 
  -3   9   8       51.47       59.51      8.12 o 
  -2   9   8      275.61      292.59     14.86 o 
  -1   9   8      135.44      131.32      8.57 o 
   0   9   8       28.64       35.26      5.74 o 
   1   9   8      486.36      544.38     23.82 o 
   2   9   8      113.25      110.11     10.52 o 
   3   9   8      275.19      259.67     11.93 o 
   4   9   8        8.11       11.68      3.77 o 
   5   9   8       58.53       61.36      6.16 o 
   6   9   8      281.74      295.35     41.93 o 
   7   9   8       15.12       13.69      7.69 o 
  -3  10   8        5.06        1.21      6.29 o 
  -2  10   8        5.80        9.83      4.96 o 
  -1  10   8       42.17       41.21      5.99 o 
   0  10   8      158.26      175.00     20.08 o 
   1  10   8       29.39       22.28      6.08 o 
   2  10   8      546.29      566.40     28.62 o 
   3  10   8      155.48      146.51      9.16 o 
   4  10   8      598.44      573.68     27.99 o 
   5  10   8        2.26        4.30      3.97 o 
   6  10   8        9.79       11.20      7.39 o 
   7  10   8       21.12       39.07      9.51 o 
  -2  11   8       38.52       40.10      6.45 o 
  -1  11   8       90.07       98.22      8.45 o 
   0  11   8      505.05      515.59     23.71 o 
   1  11   8        2.69        7.40      5.58 o 
   2  11   8       65.54       57.37     18.09 o 
   3  11   8        2.07        8.77      4.44 o 
   4  11   8       18.05       14.81      4.63 o 
   5  11   8       10.28        9.04      4.35 o 
   6  11   8       72.32       75.18      6.86 o 
  -1  12   8        3.02        4.27      5.22 o 
   0  12   8        1.51        5.97      6.41 o 
   1  12   8       19.65       29.06      7.56 o 
   2  12   8      146.34      157.37     13.36 o 
   3  12   8        4.49        5.62      4.73 o 
   4  12   8      232.38      214.57     11.40 o 
   5  12   8       79.51       74.31     10.30 o 
   6  12   8      159.43      186.45     18.56 o 
   1  13   8       25.31       28.49      7.60 o 
   2  13   8      173.41      175.66     28.20 o 
   3  13   8       12.34       16.63      6.54 o 
   4  13   8       12.04        8.19      4.57 o 
  -4  -7   9       61.85       70.45     12.89 o 
  -3  -7   9       70.79       76.97     13.33 o 
  -2  -7   9        0.53        3.81      9.65 o 
  -1  -7   9       23.79       12.02      6.24 o 
  -5  -6   9       29.61       37.91     15.22 o 
  -4  -6   9       59.15       54.18     11.58 o 
  -3  -6   9      409.38      448.11     29.83 o 
  -2  -6   9        2.87        2.66      9.23 o 
  -1  -6   9      279.51      290.79     18.99 o 
   0  -6   9       30.77       25.57      6.40 o 
   1  -6   9        1.84        6.31      5.94 o 
  -6  -5   9       38.93       35.61     13.50 o 
  -5  -5   9      152.56      169.45     23.55 o 
  -4  -5   9      110.26      110.01     13.38 o 
  -3  -5   9      188.07      198.45     18.81 o 
  -2  -5   9       11.12       15.11      8.22 o 
  -1  -5   9      115.78      115.07     12.07 o 
   0  -5   9      135.29      123.07      9.80 o 
   1  -5   9       32.57       25.23      6.21 o 
   2  -5   9      125.94      142.41     23.26 o 
  -6  -4   9        0.61       -2.37      6.41 o 
  -5  -4   9       84.83       75.25     16.08 o 
  -4  -4   9      321.11      302.42     21.61 o 
  -3  -4   9       94.44      107.82     12.39 o 
  -2  -4   9      167.95      174.10     31.02 o 
  -1  -4   9      165.17      162.12     10.40 o 
   0  -4   9        6.56       17.37      5.04 o 
   1  -4   9      150.86      169.23     11.16 o 
   2  -4   9       32.98       47.64      9.65 o 
   3  -4   9       11.83       21.25     16.66 o 
  -7  -3   9      101.74       92.77     15.51 o 
  -6  -3   9       90.35       84.04     11.63 o 
  -5  -3   9       14.50       23.49      7.18 o 
  -4  -3   9       72.00       81.62      8.96 o 
  -3  -3   9       77.32       79.49     10.77 o 
  -2  -3   9      453.93      409.48     25.57 o 
  -1  -3   9      147.91      153.63      9.66 o 
   0  -3   9      340.06      335.87     15.19 o 
   1  -3   9      118.02      122.60      8.46 o 
   2  -3   9       54.14       38.24      8.60 o 
   3  -3   9        2.93       16.08     15.51 o 
   4  -3   9      329.57      448.03     45.95 o 
  -7  -2   9       10.05        7.75      9.48 o 
  -6  -2   9       58.80       65.68      9.32 o 
  -5  -2   9        2.71        7.53      5.68 o 
  -4  -2   9      136.48      159.40     12.59 o 
  -3  -2   9       48.35       44.58      5.67 o 
  -2  -2   9     1554.74     1488.28    108.27 o 
  -1  -2   9       47.73       50.21     11.49 o 
   0  -2   9      336.15      329.44     23.88 o 
   1  -2   9        3.36        0.17      4.32 o 
   2  -2   9       21.22       16.77      5.74 o 
   3  -2   9       60.57       66.91      9.61 o 
   4  -2   9        1.20      -12.06     14.07 o 
   5  -2   9       34.35       55.43     20.68 o 
  -7  -1   9       12.36       10.05     10.63 o 
  -6  -1   9      396.18      374.38     28.43 o 
  -5  -1   9       95.39       95.59      8.57 o 
  -4  -1   9      175.06      179.53     11.42 o 
  -3  -1   9      147.08      132.22      8.07 o 
  -2  -1   9      120.26      112.16      8.96 o 
  -1  -1   9      155.34      177.19     13.94 o 
   0  -1   9       44.51       42.87      6.15 o 
   1  -1   9       47.61       45.95      6.46 o 
   2  -1   9     1016.65     1048.73     47.08 o 
   3  -1   9      385.99      405.81     23.83 o 
   4  -1   9        6.41        0.00     13.79 o 
   5  -1   9       10.31       10.05     16.08 o 
  -7   0   9        7.88       13.79     10.91 o 
  -6   0   9        7.83        4.31      7.75 o 
  -5   0   9       64.17       52.73      7.65 o 
  -4   0   9       18.29       20.65      5.00 o 
  -3   0   9      510.60      467.33     19.04 o 
  -2   0   9      216.46      230.20     10.91 o 
  -1   0   9      102.55       97.61      6.10 o 
   0   0   9     1190.14     1144.43     50.20 o 
   1   0   9      101.39       88.35     11.48 o 
   2   0   9       80.28       94.72     10.98 o 
   3   0   9       36.75       46.74      7.06 o 
   4   0   9        3.48       -3.45     11.20 o 
   5   0   9      110.61      128.67     23.55 o 
   6   0   9        4.54        3.16     16.66 o 
  -7   1   9       53.52       33.03     12.06 o 
  -6   1   9       54.21       57.15     12.06 o 
  -5   1   9       16.46       12.64      5.27 o 
  -4   1   9      722.49      623.93     28.81 o 
  -3   1   9       52.45       47.72      7.46 o 
  -2   1   9       48.60       50.24      4.55 o 
  -1   1   9      170.10      177.39     11.87 o 
   0   1   9       23.55       25.98      3.55 o 
   1   1   9     2303.76     2225.98     83.65 o 
   2   1   9       64.26       57.55      7.83 o 
   3   1   9       27.60       32.91      5.59 o 
   4   1   9      279.21      290.41     34.75 o 
   5   1   9      105.42      136.99     21.83 o 
   6   1   9       32.46       14.07     15.22 o 
  -7   2   9        5.10        9.48     10.63 o 
  -6   2   9       19.51       18.09      8.90 o 
  -5   2   9       26.91       27.91      5.99 o 
  -4   2   9      127.90      113.30      8.51 o 
  -3   2   9      651.99      681.40     26.21 o 
  -2   2   9      160.56      155.24      8.13 o 
  -1   2   9     1062.49     1025.57     50.90 o 
   0   2   9       45.30       42.00      6.72 o 
   1   2   9      450.85      490.36     22.75 o 
   2   2   9      654.37      644.70     31.80 o 
   3   2   9        3.05        6.48      4.29 o 
   4   2   9      305.79      333.45     37.05 o 
   5   2   9      161.29      161.69     22.40 o 
   6   2   9       17.69       12.06     14.36 o 
  -7   3   9       65.93       70.94     13.79 o 
  -6   3   9       46.34       45.95     11.49 o 
  -5   3   9      557.79      529.03     28.74 o 
  -4   3   9        2.34        3.43      4.77 o 
  -3   3   9      130.99      119.57      7.17 o 
  -2   3   9      180.24      162.58      8.33 o 
  -1   3   9      128.45       81.53      7.98 o 
   0   3   9      454.32      455.63     18.09 o 
   1   3   9        2.86        1.35      2.65 o 
   2   3   9      175.52      194.08     11.59 o 
   3   3   9     1064.23     1160.62     64.48 o 
   4   3   9      149.76      168.31     12.74 o 
   5   3   9      166.54      170.88     23.26 o 
   6   3   9      119.03      110.00     20.39 o 
   7   3   9       35.56       47.10     11.20 o 
  -6   4   9       12.09        7.47      9.48 o 
  -5   4   9        8.73        7.49      5.06 o 
  -4   4   9       35.81       26.28      5.89 o 
  -3   4   9       25.66       18.09      3.68 o 
  -2   4   9      684.81      638.03     24.37 o 
  -1   4   9     2000.17     2024.56     71.58 o 
   0   4   9      118.69      114.35      6.69 o 
   1   4   9     1293.24     1241.58     44.84 o 
   2   4   9       31.75       47.20      5.51 o 
   3   4   9       12.60       14.16      4.27 o 
   4   4   9       23.04       20.29      4.48 o 
   5   4   9       10.41       18.96     10.63 o 
   6   4   9      546.72      588.47     50.55 o 
   7   4   9        2.37       -2.34      6.28 o 
  -6   5   9        6.11        5.53      6.76 o 
  -5   5   9       85.70      101.67     14.07 o 
  -4   5   9       77.02       68.77      7.91 o 
  -3   5   9      323.49      299.53     17.97 o 
  -2   5   9      208.39      185.32     13.45 o 
  -1   5   9      251.17      231.89     11.32 o 
   0   5   9        1.28        0.89      2.52 o 
   1   5   9        5.10        5.89      2.92 o 
   2   5   9     1244.92     1269.43     62.93 o 
   3   5   9       21.48       20.58      4.59 o 
   4   5   9      715.57      681.26     40.20 o 
   5   5   9      159.64      141.62     35.76 o 
   6   5   9       73.17       74.10     14.93 o 
   7   5   9        0.11        3.45     12.35 o 
  -5   6   9       18.60       13.50      8.90 o 
  -4   6   9       20.09       29.04      6.39 o 
  -3   6   9      228.23      265.81     16.86 o 
  -2   6   9      952.05      935.47     34.84 o 
  -1   6   9      238.56      238.89     10.77 o 
   0   6   9     1163.20     1118.07     48.01 o 
   1   6   9      309.09      359.34     20.91 o 
   2   6   9      160.08      143.47      9.22 o 
   3   6   9      422.80      426.12     22.45 o 
   4   6   9        0.10        4.35      3.81 o 
   5   6   9      127.31      124.20      9.04 o 
   6   6   9        1.33        8.76      7.51 o 
   7   6   9       33.83       29.87     13.21 o 
  -5   7   9       24.63       15.22      9.48 o 
  -4   7   9       29.46       37.91      7.11 o 
  -3   7   9       60.37       68.20     22.69 o 
  -2   7   9      453.56      441.88     24.56 o 
  -1   7   9       43.06       36.08      4.67 o 
   0   7   9       74.74       99.90      8.42 o 
   1   7   9      114.66      130.83     12.06 o 
   2   7   9      453.35      466.44     18.18 o 
   3   7   9        9.90       18.71      5.09 o 
   4   7   9      595.55      599.63     51.03 o 
   5   7   9        3.82        6.03      4.15 o 
   6   7   9      319.86      283.34     20.69 o 
   7   7   9        4.43        3.93      7.89 o 
  -4   8   9      115.35      130.68     16.08 o 
  -3   8   9        5.00        3.43      5.68 o 
  -2   8   9       27.52       24.66      4.77 o 
  -1   8   9      225.57      229.65     12.21 o 
   0   8   9      562.59      587.64     31.06 o 
   1   8   9      128.32      137.06      7.78 o 
   2   8   9     1101.61      900.57     39.99 o 
   3   8   9        5.67        5.86      5.71 o 
   4   8   9        9.29        8.50      4.37 o 
   5   8   9       23.86       14.20      4.87 o 
   6   8   9        0.89        2.45      7.04 o 
   7   8   9      127.65      135.60     15.08 o 
  -3   9   9        6.14        3.92      5.97 o 
  -2   9   9       47.60       62.74      7.42 o 
  -1   9   9       27.18       28.71      6.56 o 
   0   9   9       94.68       97.69      7.56 o 
   1   9   9      142.31      143.99      9.28 o 
   2   9   9       15.51        9.95      5.18 o 
   3   9   9      359.16      363.67     16.85 o 
   4   9   9      260.31      259.88     16.62 o 
   5   9   9       91.49      104.96      8.49 o 
   6   9   9       42.06       43.85     20.10 o 
   7   9   9        0.60       -7.07      7.07 o 
  -3  10   9        0.35       -5.17      6.19 o 
  -2  10   9       15.36       14.12      5.12 o 
  -1  10   9      229.01      222.95     12.54 o 
   0  10   9      130.62      122.46     11.75 o 
   1  10   9      415.43      422.19     33.89 o 
   2  10   9       72.91       88.66      8.93 o 
   3  10   9       43.83       49.36     12.92 o 
   4  10   9       54.55       68.03      8.12 o 
   5  10   9        0.23        0.25      4.15 o 
   6  10   9        0.73        1.38      6.69 o 
  -2  11   9       28.15       33.23      9.84 o 
  -1  11   9        0.81        1.13      4.60 o 
   0  11   9        7.72        7.64      4.90 o 
   1  11   9       15.58       26.44      6.60 o 
   2  11   9       13.16       13.13      5.85 o 
   3  11   9      327.54      360.67     21.53 o 
   4  11   9        2.79        9.69      4.68 o 
   5  11   9      191.02      158.19      9.52 o 
   6  11   9       87.99       76.86      9.26 o 
  -1  12   9       58.71       66.87      7.89 o 
   0  12   9        1.46        4.47      6.58 o 
   1  12   9      276.38      289.93     20.10 o 
   2  12   9       13.87       17.91      6.75 o 
   3  12   9      256.70      264.13     27.28 o 
   4  12   9        6.34        8.62      5.89 o 
   5  12   9       12.48       10.26      4.95 o 
   1  13   9        0.21       -8.33      8.90 o 
   2  13   9      113.15      120.14     11.85 o 
   3  13   9        1.12        2.48      6.39 o 
   4  13   9        8.28       -1.44     12.64 o 
  -3  -6  10       80.26       91.97     14.47 o 
  -2  -6  10       19.16       17.11     10.06 o 
  -1  -6  10        3.95        1.62      9.76 o 
  -5  -5  10       13.92        9.19     11.78 o 
  -4  -5  10      112.07      113.16     19.53 o 
  -3  -5  10        2.33        4.35      9.08 o 
  -2  -5  10      172.27      185.65     17.78 o 
  -1  -5  10       56.42       70.03     12.22 o 
   0  -5  10      121.53      134.02     21.40 o 
   1  -5  10       26.69       48.01      7.57 o 
  -5  -4  10       30.84       30.16     12.35 o 
  -4  -4  10       83.98       69.22     16.08 o 
  -3  -4  10       25.95       36.10      9.64 o 
  -2  -4  10      131.41      140.27     23.12 o 
  -1  -4  10      578.64      580.95     35.20 o 
   0  -4  10       44.24       41.90      9.72 o 
   1  -4  10       38.05       39.00      9.85 o 
   2  -4  10       66.04       67.49     14.36 o 
  -6  -3  10        0.22       -0.39      6.87 o 
  -5  -3  10       82.20       83.86     16.37 o 
  -4  -3  10       60.49       44.52     12.64 o 
  -3  -3  10      371.47      332.00     31.30 o 
  -2  -3  10       34.15       34.42      8.75 o 
  -1  -3  10      186.85      145.93     23.41 o 
   0  -3  10      124.24      113.99     13.64 o 
   1  -3  10      146.85      141.49     18.24 o 
   2  -3  10        0.50        0.84      7.20 o 
   3  -3  10        3.85       -4.31     14.36 o 
  -6  -2  10        7.96        5.39      7.00 o 
  -5  -2  10      217.66      216.84     15.78 o 
  -4  -2  10      139.99      144.77     11.93 o 
  -3  -2  10       34.51       29.91      7.93 o 
  -2  -2  10        3.85        4.26      6.41 o 
  -1  -2  10       74.69       56.12      9.03 o 
   0  -2  10        1.47       -2.76      6.21 o 
   1  -2  10      345.00      347.06     23.09 o 
   2  -2  10       20.35       12.73      7.09 o 
   3  -2  10      264.75      289.84     20.95 o 
   4  -2  10       80.66       68.93     20.68 o 
  -6  -1  10       11.67       16.14      7.41 o 
  -5  -1  10        7.46       12.72      6.13 o 
  -4  -1  10      113.76      112.96     10.54 o 
  -3  -1  10      160.60      153.21     17.63 o 
  -2  -1  10        2.40        2.78      6.17 o 
  -1  -1  10      862.28      854.40     58.73 o 
   0  -1  10        3.58        2.15      5.63 o 
   1  -1  10       83.96       93.74     10.46 o 
   2  -1  10        0.92        2.97      6.35 o 
   3  -1  10      180.97      211.65     24.41 o 
   4  -1  10       35.69       41.93     18.96 o 
  -6   0  10        9.49        5.74      8.33 o 
  -5   0  10      239.52      232.94     16.15 o 
  -4   0  10        2.77        1.50      4.49 o 
  -3   0  10      729.31      689.91     37.18 o 
  -2   0  10       38.80       43.70      5.31 o 
  -1   0  10       36.51       64.52      8.41 o 
   0   0  10      159.52      152.30     12.62 o 
   1   0  10        0.62        2.45      5.21 o 
   2   0  10      656.85      675.81     37.41 o 
   3   0  10       48.39       55.63      8.66 o 
   4   0  10       14.08       12.35     14.36 o 
   5   0  10       11.39       15.51     16.08 o 
  -6   1  10        4.33        8.33      8.62 o 
  -5   1  10        0.83       -0.39      5.06 o 
  -4   1  10      131.79      118.24     10.47 o 
  -3   1  10       12.47       12.04      3.62 o 
  -2   1  10      846.71      838.17     31.92 o 
  -1   1  10        8.18        5.91      3.27 o 
   0   1  10       10.24        9.25      5.57 o 
   1   1  10      798.40      731.01     39.41 o 
   2   1  10      117.94       97.11     10.13 o 
   3   1  10       14.29       21.56      6.59 o 
   4   1  10        5.48        5.17     11.78 o 
   5   1  10        6.28        3.45     12.92 o 
  -6   2  10       64.55       72.95     13.50 o 
  -5   2  10       52.69       44.48      7.16 o 
  -4   2  10      329.88      312.74     22.11 o 
  -3   2  10       55.93       59.79      5.56 o 
  -2   2  10       54.83       42.69      4.69 o 
  -1   2  10      198.77      203.99     11.71 o 
   0   2  10      197.11      223.69     17.54 o 
   1   2  10       18.23       22.14      5.34 o 
   2   2  10      221.65      224.11     15.80 o 
   3   2  10        2.22        1.16      5.42 o 
   4   2  10      255.60      278.44     28.58 o 
   5   2  10        1.46        6.89     12.64 o 
   6   2  10      127.24      152.22     24.70 o 
  -6   3  10        0.54       -1.44      8.90 o 
  -5   3  10       82.00       77.97      8.83 o 
  -4   3  10        0.11        0.39      4.62 o 
  -3   3  10       20.41       21.78      4.11 o 
  -2   3  10      179.10      164.33      8.77 o 
  -1   3  10       32.60       33.96      4.23 o 
   0   3  10     2324.51     2484.14    120.70 o 
   1   3  10       48.81       52.68      5.02 o 
   2   3  10       91.06      114.86     10.56 o 
   3   3  10       49.80       56.64      7.65 o 
   4   3  10        7.33        5.61      6.17 o 
   5   3  10       51.30       58.30     17.23 o 
   6   3  10       23.83       16.08     14.07 o 
  -6   4  10      144.53      138.43     18.09 o 
  -5   4  10       50.69       48.69      7.71 o 
  -4   4  10      172.06      176.99     13.09 o 
  -3   4  10       17.21       12.57      5.18 o 
  -2   4  10      190.08      174.27      9.19 o 
  -1   4  10      181.79      179.67     18.54 o 
   0   4  10      589.87      529.84     24.87 o 
   1   4  10        3.42        0.06      2.96 o 
   2   4  10       36.07       46.63      5.84 o 
   3   4  10      185.68      197.23     14.14 o 
   4   4  10      388.04      388.46     33.60 o 
   5   4  10      155.54      199.89     25.56 o 
   6   4  10        4.50        1.72     12.06 o 
  -5   5  10       22.26       22.11      9.48 o 
  -4   5  10       21.02        8.04      7.75 o 
  -3   5  10       13.77       15.24      5.36 o 
  -2   5  10      110.76      125.07      8.33 o 
  -1   5  10      524.94      555.37     21.83 o 
   0   5  10       82.08       81.35      6.99 o 
   1   5  10      204.37      230.01     26.80 o 
   2   5  10      283.23      224.75     13.05 o 
   3   5  10       60.78       58.08     13.07 o 
   4   5  10       63.39       60.75      6.94 o 
   5   5  10        0.72        7.18     10.05 o 
   6   5  10       16.21       19.82     12.92 o 
  -5   6  10       10.68        3.73      8.62 o 
  -4   6  10       40.24       35.33      7.21 o 
  -3   6  10       96.41      113.83     10.15 o 
  -2   6  10      223.04      250.61     15.73 o 
  -1   6  10      185.58      172.87      9.09 o 
   0   6  10       40.27       42.08      8.29 o 
   1   6  10      430.17      417.90     17.04 o 
   2   6  10      125.57      114.96     10.88 o 
   3   6  10      454.43      426.01     41.45 o 
   4   6  10       35.56       43.80      5.92 o 
   5   6  10      102.24      101.35     20.39 o 
   6   6  10       52.55       53.13     15.22 o 
  -5   7  10        1.51        4.88      8.90 o 
  -4   7  10       42.75       56.31     10.77 o 
  -3   7  10      250.76      239.81     23.55 o 
  -2   7  10       19.74       15.38      4.55 o 
  -1   7  10      178.04      183.99     11.01 o 
   0   7  10       11.58       14.77      4.30 o 
   1   7  10      288.05      300.07     13.41 o 
   2   7  10      100.64       97.19     11.54 o 
   3   7  10      626.18      632.00     38.69 o 
   4   7  10       35.80       53.93      7.24 o 
   5   7  10        0.74       -2.47      4.51 o 
   6   7  10       42.00       49.11     11.63 o 
  -4   8  10       28.45       41.38      8.00 o 
  -3   8  10      324.56      326.55     29.01 o 
  -2   8  10        1.86        2.46      4.30 o 
  -1   8  10      185.21      158.29     10.23 o 
   0   8  10       36.01       44.19      5.45 o 
   1   8  10       63.39       52.29      5.85 o 
   2   8  10       87.88      116.37     13.64 o 
   3   8  10      206.59      225.77     14.41 o 
   4   8  10       28.20       20.28      5.11 o 
   5   8  10      150.87      157.01     10.89 o 
   6   8  10      169.15      173.42     22.55 o 
  -3   9  10       59.60       56.76     14.22 o 
  -2   9  10       16.19       19.60      5.25 o 
  -1   9  10       38.37       41.45      5.76 o 
   0   9  10       74.09       88.86      7.46 o 
   1   9  10      524.74      477.78     21.88 o 
   2   9  10       61.24       49.43      7.51 o 
   3   9  10       24.02       28.98      6.08 o 
   4   9  10       11.73       11.43      5.64 o 
   5   9  10      171.11      229.34     22.10 o 
   6   9  10      131.58      140.93     14.60 o 
  -2  10  10       19.94       23.01      5.58 o 
  -1  10  10       57.08       64.63      7.58 o 
   0  10  10        8.33        5.08      4.70 o 
   1  10  10      134.18      138.26     22.11 o 
   2  10  10      142.02      165.10     12.84 o 
   3  10  10       90.66       84.92     13.93 o 
   4  10  10      277.55      297.81     19.39 o 
   5  10  10      131.57      128.83     10.13 o 
   6  10  10        1.44       -7.52      7.52 o 
  -1  11  10        0.42        4.60      5.40 o 
   0  11  10      279.32      302.26     15.97 o 
   1  11  10        3.31        4.60      5.48 o 
   2  11  10      159.97      169.60     13.61 o 
   3  11  10       84.74       88.34     14.93 o 
   4  11  10      114.37      106.77     11.34 o 
   5  11  10       30.17       44.58      7.26 o 
   0  12  10       80.88       67.32      9.63 o 
   1  12  10        4.92        6.72      7.00 o 
   2  12  10        0.65        1.62      6.58 o 
   3  12  10       14.53       20.13      6.80 o 
   4  12  10       71.83       73.62      9.93 o 
  -2  -5  11        1.57        0.75      8.76 o 
  -4  -4  11       31.20       29.01     13.79 o 
  -3  -4  11        4.47        4.51      8.34 o 
  -2  -4  11      206.66      253.31     31.30 o 
  -1  -4  11       22.77       16.63      9.31 o 
   0  -4  11       41.49       52.04     15.80 o 
   1  -4  11       56.93       48.82     17.81 o 
  -5  -3  11       14.94       13.21     12.06 o 
  -4  -3  11        6.17        6.61     10.05 o 
  -3  -3  11      241.36      235.66     19.01 o 
  -2  -3  11        1.28        2.74      8.05 o 
  -1  -3  11       60.88       86.93     12.05 o 
   0  -3  11       23.33       30.57      9.31 o 
   1  -3  11        6.02        5.13      8.07 o 
   2  -3  11      102.68      107.83     13.09 o 
  -5  -2  11       56.24       62.61     14.36 o 
  -4  -2  11        2.19        1.72      9.19 o 
  -3  -2  11       28.13       25.32     14.07 o 
  -2  -2  11      241.12      220.42     17.78 o 
  -1  -2  11        6.54        7.46      7.07 o 
   0  -2  11      473.20      478.63     29.77 o 
   1  -2  11       14.97       12.11      7.65 o 
   2  -2  11       24.03       31.05      9.13 o 
   3  -2  11        3.75        4.02     15.51 o 
  -6  -1  11       46.81       56.62      9.93 o 
  -5  -1  11        5.72        2.01      6.41 o 
  -4  -1  11      436.35      486.07     38.05 o 
  -3  -1  11       15.66       16.94      7.69 o 
  -2  -1  11      298.37      309.25     21.25 o 
  -1  -1  11       63.74       61.89      9.28 o 
   0  -1  11        1.65        4.49      6.48 o 
   1  -1  11        4.21        2.76      6.69 o 
   2  -1  11        1.63        6.94      7.50 o 
   3  -1  11      269.35      316.99     22.27 o 
  -6   0  11      141.15      141.36     16.51 o 
  -5   0  11        5.39        0.38      6.07 o 
  -4   0  11        0.03        2.44      5.44 o 
  -3   0  11        4.18        6.28      4.37 o 
  -2   0  11        1.18        3.04      5.80 o 
  -1   0  11      289.16      291.21     19.79 o 
   0   0  11       70.23       62.08      9.14 o 
   1   0  11        3.17        0.29      6.26 o 
   2   0  11      525.16      555.62     32.50 o 
   3   0  11        8.18       17.34      8.33 o 
   4   0  11        6.21        4.02     14.65 o 
  -6   1  11       82.67       66.63     13.50 o 
  -5   1  11       23.13       32.42      7.60 o 
  -4   1  11       61.05       62.65      8.21 o 
  -3   1  11      230.23      220.93     13.32 o 
  -2   1  11      214.05      214.08     12.81 o 
  -1   1  11       50.51       54.79      8.26 o 
   0   1  11      190.97      186.88     14.93 o 
   1   1  11       76.29       93.72     10.91 o 
   2   1  11        1.04        8.52      6.26 o 
   3   1  11       60.33       45.39     10.20 o 
   4   1  11       15.46        6.61     13.79 o 
   5   1  11      245.18      333.44     39.35 o 
  -6   2  11       40.34       45.95     12.35 o 
  -5   2  11        4.81        4.43     12.21 o 
  -4   2  11      308.17      289.49     18.43 o 
  -3   2  11      107.31      136.32      9.41 o 
  -2   2  11        2.89        2.04      3.59 o 
  -1   2  11       88.72       84.76      7.16 o 
   0   2  11       42.02       47.88      8.06 o 
   1   2  11      987.06     1037.94     78.98 o 
   2   2  11       11.15        9.64      6.16 o 
   3   2  11      115.95      139.16     12.49 o 
   4   2  11       24.53       15.80     13.79 o 
   5   2  11       18.49       28.72     16.94 o 
  -5   3  11      156.51      125.71     11.88 o 
  -4   3  11       62.60       62.63      8.21 o 
  -3   3  11      134.88      109.00     12.49 o 
  -2   3  11        3.00        5.39      3.61 o 
  -1   3  11      330.95      373.84     24.54 o 
   0   3  11        1.71        5.73      3.63 o 
   1   3  11       11.80       15.42      4.25 o 
   2   3  11       16.85       12.58      6.21 o 
   3   3  11       32.16       26.00      7.90 o 
   4   3  11       74.86       78.48      9.87 o 
   5   3  11       75.67       66.63     19.24 o 
  -5   4  11      165.26      163.60     13.40 o 
  -4   4  11       10.41       12.73      5.85 o 
  -3   4  11        2.23       -2.15      5.18 o 
  -2   4  11       28.57       33.39      5.87 o 
  -1   4  11      453.69      464.62     20.64 o 
   0   4  11      112.26      105.79      7.09 o 
   1   4  11       75.08       67.59      5.78 o 
   2   4  11      139.52      143.90     12.00 o 
   3   4  11      181.65      202.34     29.87 o 
   4   4  11       92.42       89.14     10.30 o 
   5   4  11      142.44      128.67     21.54 o 
   6   4  11       17.88       34.46     16.08 o 
  -5   5  11       20.23       32.45     10.63 o 
  -4   5  11        4.07        5.17      5.64 o 
  -3   5  11      194.46      194.64     14.01 o 
  -2   5  11       66.30       42.28      7.28 o 
  -1   5  11      312.03      279.94     18.60 o 
   0   5  11       13.38       18.80      4.08 o 
   1   5  11      301.74      304.66     28.31 o 
   2   5  11      186.94      210.93     13.11 o 
   3   5  11        0.75       -3.86      5.30 o 
   4   5  11       58.55       63.48      9.91 o 
   5   5  11       10.92       14.65     12.64 o 
   6   5  11      187.02      195.01     26.42 o 
  -5   6  11       73.03       82.43     14.93 o 
  -4   6  11        0.63       -0.39      5.56 o 
  -3   6  11       36.75       55.24      7.72 o 
  -2   6  11      276.16      300.85     21.43 o 
  -1   6  11       79.37       65.82      6.30 o 
   0   6  11      105.18      113.76     10.57 o 
   1   6  11       90.75       95.37      6.70 o 
   2   6  11      149.27      145.76     17.09 o 
   3   6  11       31.98       28.32      6.89 o 
   4   6  11      316.96      355.50     38.34 o 
   5   6  11        0.25        6.89     10.91 o 
   6   6  11       19.25       22.11     13.79 o 
  -4   7  11      121.82      116.32     15.80 o 
  -3   7  11        9.82       12.23      6.13 o 
  -2   7  11      223.14      221.15     12.43 o 
  -1   7  11       68.60       58.59      7.61 o 
   0   7  11      160.20      189.69     14.36 o 
   1   7  11        2.03        3.40      3.75 o 
   2   7  11       52.15       47.71      7.07 o 
   3   7  11       15.53       14.97      5.31 o 
   4   7  11      158.18      189.76     14.69 o 
   5   7  11        3.15        7.66      8.12 o 
   6   7  11       10.67        0.29     12.64 o 
  -3   8  11       27.07       23.55      6.99 o 
  -2   8  11       27.67       30.37      5.65 o 
  -1   8  11       25.76       37.46      6.00 o 
   0   8  11      139.54      163.98     10.38 o 
   1   8  11        2.78        2.70      4.35 o 
   2   8  11      381.89      355.21     21.41 o 
   3   8  11       26.91       32.71      7.03 o 
   4   8  11      159.63      142.52     13.35 o 
   5   8  11        5.98        7.59      5.39 o 
   6   8  11      100.07       82.08     12.78 o 
  -3   9  11        1.62        1.29      6.70 o 
  -2   9  11      225.05      251.06     14.25 o 
  -1   9  11        3.75        3.25      5.02 o 
   0   9  11       64.93       53.30      6.63 o 
   1   9  11        2.30        3.34      4.40 o 
   2   9  11      154.65      129.82     17.38 o 
   3   9  11      104.15      103.95      9.94 o 
   4   9  11        0.41        1.70      5.59 o 
   5   9  11       83.10       80.43     10.63 o 
   6   9  11       17.20        3.16     12.92 o 
  -2  10  11        4.67        5.07      6.29 o 
  -1  10  11       19.54       36.69      6.18 o 
   0  10  11        4.52       10.11      5.03 o 
   1  10  11      312.05      334.91     20.91 o 
   2  10  11       29.30       48.29      7.82 o 
   3  10  11       39.28       42.78      7.71 o 
   4  10  11       35.15       44.82      7.69 o 
   5  10  11       13.24       21.83      6.07 o 
  -1  11  11       21.09       17.43      5.98 o 
   0  11  11      151.31      173.84     14.01 o 
   1  11  11        6.49        4.60      7.90 o 
   2  11  11        3.65        3.07      5.99 o 
   3  11  11        0.04        4.39      6.20 o 
   4  11  11        0.18        0.11      5.80 o 
   1  12  11       55.49       90.42     11.06 o 
   2  12  11       11.92        9.92     11.20 o 
   3  12  11      209.61      192.42     21.54 o 
  -3  -3  12       27.46       33.72     10.26 o 
  -2  -3  12        3.23        3.20      8.62 o 
  -1  -3  12      112.03      118.18     14.41 o 
   0  -3  12       12.26        7.25      8.65 o 
  -4  -2  12       50.21       39.63     13.21 o 
  -3  -2  12      305.75      372.79     37.62 o 
  -2  -2  12        2.87       -7.24      7.24 o 
  -1  -2  12       98.01      106.69     13.21 o 
   0  -2  12       22.01       22.28      8.96 o 
   1  -2  12        0.74       -2.60      7.37 o 
  -4  -1  12        8.83       -7.18     10.05 o 
  -3  -1  12       40.28       28.45     11.92 o 
  -2  -1  12       51.62       53.42     10.07 o 
  -1  -1  12        4.24        3.84      7.38 o 
   0  -1  12       81.70       77.19     11.52 o 
   1  -1  12      118.31      129.68     13.99 o 
   2  -1  12        0.83       -6.63      6.63 o 
  -4   0  12       12.57       17.68     10.63 o 
  -3   0  12       22.59       19.42      7.85 o 
  -2   0  12      150.49      157.51     18.24 o 
  -1   0  12      168.60      188.22     22.11 o 
   0   0  12      122.13      118.88     12.63 o 
   1   0  12      161.71      180.11     18.67 o 
   2   0  12       44.79       42.67      9.67 o 
   3   0  12       15.81       13.97      8.68 o 
  -5   1  12      195.57      248.82     17.82 o 
  -4   1  12       49.49       44.72      7.77 o 
  -3   1  12      294.66      268.44     17.75 o 
  -2   1  12       40.45       28.99      8.05 o 
  -1   1  12       64.62       62.49      9.59 o 
   0   1  12        8.64       13.12      7.22 o 
   1   1  12       16.89       25.12      8.29 o 
   3   1  12        0.71        3.83      7.22 o 
   4   1  12       67.06       91.62     21.83 o 
  -5   2  12       20.74       15.96      6.90 o 
  -4   2  12       41.99       42.11     10.91 o 
  -3   2  12       99.36       99.08     10.00 o 
  -2   2  12       44.23       53.19      8.48 o 
  -1   2  12        5.14        1.24      6.47 o 
   0   2  12      301.54      307.02     31.30 o 
   1   2  12       12.18       14.46      7.07 o 
   2   2  12       72.37       52.51      8.96 o 
   3   2  12       39.11       35.10      8.65 o 
   4   2  12       50.64       41.64     17.23 o 
  -5   3  12       30.95       24.28      7.80 o 
  -4   3  12       41.58       32.75      7.47 o 
  -3   3  12       21.92       32.54      7.18 o 
  -2   3  12       60.05       72.06      7.23 o 
  -1   3  12       52.48       53.16      5.72 o 
   0   3  12      243.94      238.56     27.28 o 
   1   3  12       27.28       29.23      7.28 o 
   2   3  12       54.94       53.50      8.60 o 
   3   3  12       22.98       28.91      7.78 o 
   4   3  12      177.09      199.89     27.57 o 
  -5   4  12        0.09        3.40      6.69 o 
  -4   4  12       95.34      102.04     10.86 o 
  -3   4  12       10.31        3.18      5.44 o 
  -2   4  12      333.46      339.62     31.45 o 
  -1   4  12       44.12       38.29      5.75 o 
   0   4  12      106.81      123.64      9.04 o 
   1   4  12       19.08       24.19      5.17 o 
   2   4  12      373.50      414.94     50.98 o 
   3   4  12      102.97      123.44     12.11 o 
   4   4  12       16.03        8.44      7.05 o 
   5   4  12        7.56        8.33     14.36 o 
  -4   5  12       73.91       66.46      9.32 o 
  -3   5  12        3.42        3.34      5.68 o 
  -2   5  12       24.50       31.86      8.05 o 
  -1   5  12       65.76       55.12      6.51 o 
   0   5  12        9.68        3.84      4.18 o 
   1   5  12      118.06      135.86      8.61 o 
   2   5  12       70.16       62.55      9.17 o 
   3   5  12       40.02       49.31     23.26 o 
   4   5  12       11.16       12.11      6.83 o 
   5   5  12       28.59       28.43     16.94 o 
  -4   6  12        1.11        6.03      6.70 o 
  -3   6  12      123.96      112.30     15.80 o 
  -2   6  12       76.67       80.40      7.45 o 
  -1   6  12        7.07       11.68      5.09 o 
   0   6  12      259.81      228.75     12.73 o 
   1   6  12       74.08       75.93     10.52 o 
   2   6  12        7.76        6.95      6.07 o 
   3   6  12       21.27       23.29      7.18 o 
   4   6  12       71.96       82.78     10.14 o 
   5   6  12      257.79      299.55     32.45 o 
  -3   7  12       24.83       25.08      7.21 o 
  -2   7  12       46.41       38.82      6.28 o 
  -1   7  12        0.00        1.98      4.56 o 
   0   7  12        2.15        4.79      4.83 o 
   1   7  12      120.71      131.76      9.44 o 
   2   7  12       24.70       11.99      6.32 o 
   3   7  12      314.51      311.98     20.20 o 
   4   7  12        9.14       14.38      7.04 o 
   5   7  12      137.42      185.24     24.41 o 
  -3   8  12      104.31      106.70     11.26 o 
  -2   8  12       10.64       16.99      5.74 o 
  -1   8  12      350.35      391.33     23.45 o 
   0   8  12        3.63        6.96      4.89 o 
   1   8  12        9.25       13.82      5.01 o 
   2   8  12       37.91       36.05      7.36 o 
   3   8  12       44.01       44.48     11.49 o 
   4   8  12      140.19      159.68     18.38 o 
   5   8  12       33.14       32.71      9.90 o 
  -2   9  12        5.04        5.33      6.75 o 
  -1   9  12        2.00       -0.27      5.07 o 
   0   9  12        9.75       15.66      5.35 o 
   1   9  12        2.57       -0.63      4.70 o 
   2   9  12      127.97      152.79     18.38 o 
   3   9  12       95.95      101.20     24.56 o 
   4   9  12        0.83        5.06      5.99 o 
   5   9  12       48.15       44.64      7.56 o 
  -1  10  12       31.37       36.15      6.68 o 
   0  10  12        2.33        0.90      5.10 o 
   1  10  12      167.49      141.84     12.66 o 
   2  10  12        0.61        5.68      6.39 o 
   3  10  12       34.60       42.66      7.91 o 
   4  10  12        3.12        7.26      6.60 o 
   1  11  12        0.34        4.62      6.69 o 
   2  11  12       81.97      109.96     21.11 o 
   3  11  12        9.80       20.36     11.34 o 
  -3  -1  13       10.13       16.37     12.06 o 
  -2  -1  13        2.99        0.02      7.86 o 
  -1  -1  13       21.54       31.27      9.61 o 
   0  -1  13      159.52      152.81     15.80 o 
  -3   0  13        0.85       -6.32      9.48 o 
  -2   0  13       88.52       82.46     11.65 o 
  -1   0  13        5.19        3.69     11.06 o 
   0   0  13       45.49       49.51     10.13 o 
   1   0  13       38.60       39.64      9.99 o 
   2   0  13        0.77       12.06     17.23 o 
  -4   1  13       15.89       10.91      6.82 o 
  -3   1  13        7.80       20.97     11.49 o 
  -2   1  13      157.88      191.85     24.12 o 
  -1   1  13        1.39       -5.05      7.18 o 
   0   1  13       21.34       24.47      8.69 o 
   1   1  13       98.78       94.45     26.85 o 
   2   1  13       51.74       73.81     19.53 o 
  -4   2  13      183.14      166.84     14.26 o 
  -3   2  13        2.42        9.23      6.56 o 
  -2   2  13        1.69       -1.37      6.41 o 
  -1   2  13        6.72        3.69      6.89 o 
   0   2  13       51.00       48.97      9.14 o 
   1   2  13      164.27      184.93     20.53 o 
   2   2  13        7.06        6.78      7.69 o 
   3   2  13      159.45      177.59     16.27 o 
  -4   3  13       10.34       12.54      7.10 o 
  -3   3  13      126.41      128.19     12.64 o 
  -2   3  13       31.63       33.63      6.09 o 
  -1   3  13      274.03      300.40     20.81 o 
   0   3  13       98.05      109.47     11.87 o 
   1   3  13        2.98       -0.27      6.64 o 
   2   3  13       17.92       14.33      7.72 o 
   3   3  13      238.76      273.37     26.28 o 
  -4   4  13        0.87        0.24      6.26 o 
  -3   4  13        0.76       -4.22      5.76 o 
  -2   4  13      111.74      116.72      9.33 o 
  -1   4  13       28.48       26.53      5.86 o 
   0   4  13      130.90      145.67     13.57 o 
   1   4  13       12.74       14.98      7.22 o 
   2   4  13       32.92       43.47     10.48 o 
   3   4  13      125.06      113.40     12.68 o 
   4   4  13       12.75        4.60     14.93 o 
  -3   5  13       47.69       44.16      8.34 o 
  -2   5  13       27.95       32.00      6.08 o 
  -1   5  13      139.78      152.47     12.72 o 
   0   5  13       38.56       46.22      6.69 o 
   1   5  13      236.30      248.38     20.68 o 
   2   5  13       84.09       97.61     24.70 o 
   3   5  13        2.80        9.62      9.62 o 
   4   5  13       41.58       43.54      9.29 o 
  -3   6  13      227.79      246.99     24.99 o 
  -2   6  13       11.51        9.58      5.44 o 
  -1   6  13        3.08       -0.72      4.84 o 
   0   6  13        0.96        2.55      4.97 o 
   1   6  13       19.12       21.02      5.81 o 
   2   6  13      258.70      276.47     19.58 o 
   3   6  13       69.02       60.16      9.77 o 
   4   6  13      119.90      112.30     22.40 o 
  -2   7  13       31.39       42.58      9.33 o 
  -1   7  13       11.58       12.21      5.55 o 
   0   7  13      226.22      238.59     13.83 o 
   1   7  13       14.09       27.29      9.68 o 
   2   7  13        1.17       -2.58      6.28 o 
   3   7  13        9.13       11.70      6.74 o 
   4   7  13       12.51       17.59     10.48 o 
  -2   8  13       20.26       13.07      7.61 o 
  -1   8  13       26.62       20.97      5.78 o 
   0   8  13        0.01        1.88      5.21 o 
   1   8  13        5.91        8.95      5.54 o 
   2   8  13        0.91       -0.93      6.76 o 
   3   8  13       13.72       13.55      7.80 o 
   4   8  13      266.25      299.19     20.81 o 
  -1   9  13        5.33        1.43      5.47 o 
   0   9  13       12.29        8.62      5.45 o 
   1   9  13       19.97       28.32      7.48 o 
   2   9  13      105.58      103.06     21.25 o 
   3   9  13       14.86       18.83      7.52 o 
   1  10  13       24.35       25.08     10.48 o 
   2  10  13       10.10       23.34      7.72 o 
  -1   1  14       26.76       22.96      8.87 o 
   0   1  14       10.04       16.88     11.34 o 
  -2   2  14       45.35       42.35     10.00 o 
  -1   2  14        6.65        9.82      7.54 o 
   0   2  14      153.48      163.15     15.46 o 
   1   2  14       73.65       83.20     12.33 o 
  -2   3  14       25.68       25.01      9.11 o 
  -1   3  14       81.31       97.07     16.37 o 
   0   3  14       32.48       36.12     21.83 o 
   1   3  14       73.83       82.68     22.40 o 
   2   3  14       11.19       12.00     12.35 o 
  -2   4  14       45.35       53.94      7.69 o 
  -1   4  14        8.39        9.44     10.91 o 
   0   4  14       57.53       61.30     10.36 o 
   1   4  14       31.02       33.20      9.09 o 
   2   4  14      247.18      280.09     21.39 o 
  -2   5  14      287.59      343.90     22.57 o 
  -1   5  14        0.38        1.25      5.52 o 
   0   5  14        0.65       -1.16      6.95 o 
   1   5  14        7.00       15.26      8.60 o 
   2   5  14       34.16       40.06      9.24 o 
  -2   6  14        1.21        5.97      6.56 o 
  -1   6  14        4.93        7.53      6.04 o 
   0   6  14       14.26        9.32      5.74 o 
   2   6  14        2.00       10.23      7.61 o 
  -1   7  14        9.57        8.25      6.95 o 
   0   7  14       85.57      111.85      9.70 o 
   1   7  14        2.18        7.37      7.31 o 
   2   7  14        2.68       -4.32      7.26 o 
   0   8  14        2.23        5.47      5.81 o 
   1   8  14       11.46       10.79      7.04 o 
   2   8  14        1.32       -0.73      7.18 o 
                                                 
